# Supplementary material for: (±)-1-{8′-(tert-Butyl­diphenyl­silyloxy­meth­yl)-1′,7′-dioxaspiro­[5.5]undecan-2′-yl}uridine
Source: Acta Crystallogr Sect E Struct Rep Online. 2008 Mar 14;64(Pt 4):o715. doi: 10.1107/S1600536808006727 (PMC2961017; doi:10.1107/S1600536808006727)
Supplement: Supplementary file 1 [file e-64-0o715-sup1.cif]

##############################################################################
###                                                                        ###
###        Electronic paper (Acta Crystallographica Section E)             ###
###                                                                        ###
##############################################################################
#                                                                            #
# This CIF contains the data in a paper accepted for publication in Acta     #
# Crystallographica Section E. It conforms to the requirements of Notes      #
# for Authors for Section E, and has been peer reviewed under the auspices   #
# of the IUCr Commission on Journals.                                        #
#                                                                            #
# Full details of the Crystallographic Information File format               #
# are given in the paper "The Crystallographic Information File (CIF):       #
# a New Standard Archive File for Crystallography" by S. R. Hall, F. H.      #
# Allen and I. D. Brown [Acta Cryst. (1991), A47, 655-685].                  #
#                                                                            #
# The current version of the core CIF dictionary is obtainable from          #
# ftp://ftp.iucr.org/pub/cif_core.dic. The current version number is 2.4.    #
#                                                                            #
# Software is freely available for graphical display of the structure(s) in  #
# this CIF.  For information consult the CIF home page http://www.iucr.org/  #
# cif/home.html                                                              #
#                                                                            #
# This file may be used for bona fide research purposes within the           #
# scientific community so long as proper attribution is given to the journal # 
# article from which it was obtained.                                        #
#                                                                            #
##############################################################################
                                             
data_I
_audit_creation_method     SHELXL-97
_chemical_name_systematic
;
(+-)-1-{8'-(<i>tert</i>-Butyldiphenylsilyloxymethyl)-1',7'-
dioxaspiro[5.5]undecan-2'-yl}uridine
;
_chemical_name_common     ?
_chemical_formula_moiety     'C30 H38 N2 O5 Si'
_chemical_formula_sum     'C30 H38 N2 O5 Si'
_chemical_formula_iupac     'C30 H38 N2 O5 Si'
_chemical_formula_weight     534.71
_chemical_melting_point     482.4(9)
_symmetry_cell_setting     monoclinic
_symmetry_space_group_name_H-M     'P 21/n'
loop_
    _symmetry_equiv_pos_as_xyz
    'x, y, z'
    '-x+1/2, y+1/2, -z+1/2'
    '-x, -y, -z'
    'x-1/2, -y-1/2, z-1/2'
_cell_length_a     14.7960(2)
_cell_length_b     12.5092(2)
_cell_length_c     15.09350(10)
_cell_angle_alpha     90.00
_cell_angle_beta     99.4200(10)
_cell_angle_gamma     90.00
_cell_volume     2755.93(6)
_cell_formula_units_Z     4
_cell_measurement_reflns_used     5612
_cell_measurement_theta_min     1.79
_cell_measurement_theta_max     26.38
_cell_measurement_temperature     293(2)
_exptl_crystal_description     'needle'
_exptl_crystal_colour     'pale yellow'
_exptl_crystal_size_max     0.32
_exptl_crystal_size_mid     0.26
_exptl_crystal_size_min     0.12
_exptl_crystal_density_diffrn     1.289
_exptl_crystal_density_meas     ?
_exptl_crystal_density_method     'not measured'
_exptl_crystal_F_000     1144
_exptl_absorpt_coefficient_mu     0.128
_exptl_absorpt_correction_type     multi-scan
_exptl_absorpt_process_details     '(SADABS; Sheldrick, 1996)'
_exptl_absorpt_correction_T_min     0.9603
_exptl_absorpt_correction_T_max     0.9848
_exptl_special_details
;
;
_diffrn_ambient_temperature     293(2)
_diffrn_radiation_type     MoK\a
_diffrn_radiation_wavelength     0.71073
_diffrn_radiation_source     'fine-focus sealed tube'
_diffrn_radiation_monochromator     graphite
_diffrn_measurement_device_type     'Siemens SMART CCD'
_diffrn_measurement_method     'area-detector \w'
_diffrn_detector_area_resol_mean     ?
_diffrn_reflns_number     15898
_diffrn_reflns_av_R_equivalents     0.0436
_diffrn_reflns_av_sigmaI/netI     0.0492
_diffrn_reflns_theta_min     1.79
_diffrn_reflns_theta_max     26.38
_diffrn_reflns_theta_full     26.38
_diffrn_measured_fraction_theta_max     0.993
_diffrn_measured_fraction_theta_full     0.993
_diffrn_reflns_limit_h_min     -14
_diffrn_reflns_limit_h_max     18
_diffrn_reflns_limit_k_min     -15
_diffrn_reflns_limit_k_max     12
_diffrn_reflns_limit_l_min     -18
_diffrn_reflns_limit_l_max     18
_diffrn_standards_number     ?
_diffrn_standards_interval_count     ?
_diffrn_standards_interval_time     ?
_diffrn_standards_decay_%     ?
_refine_special_details
;
Refinement of F^2^ against ALL reflections. The weighted R-factor wR and
goodness of fit S are based on F^2^, conventional R-factors R are based on F,
with F set to zero for negative F^2^. The threshold expression of F^2^ >
2\s(F^2^) is used only for calculating R-factors(gt) etc. and is not
relevant to the choice of reflections for refinement. R-factors based on F^2^
are statistically about twice as large as those based on F, and R- factors
based on ALL data will be even larger.
;
_reflns_number_total     5612
_reflns_number_gt     4327
_reflns_threshold_expression     I>2\s(I)
_refine_ls_structure_factor_coef     Fsqd
_refine_ls_matrix_type     full
_refine_ls_R_factor_all     0.0770
_refine_ls_R_factor_gt     0.0520
_refine_ls_wR_factor_gt     0.1001
_refine_ls_wR_factor_ref     0.1106
_refine_ls_goodness_of_fit_ref     1.089
_refine_ls_restrained_S_all     1.089
_refine_ls_number_reflns     5612
_refine_ls_number_parameters     343
_refine_ls_number_restraints     0
_refine_ls_hydrogen_treatment     constr
_refine_ls_weighting_scheme     calc
_refine_ls_weighting_details
              'w=1/[\s^2^(Fo^2^)+(0.0251P)^2^+2.8069P] where P=(Fo^2^+2Fc^2^)/3'
_atom_sites_solution_hydrogens     geom
_atom_sites_solution_primary     direct
_atom_sites_solution_secondary     difmap
_refine_ls_shift/su_max     0.001
_refine_ls_shift/su_mean     0.000
_refine_diff_density_max     0.297
_refine_diff_density_min     -0.338
_refine_ls_extinction_method     none
_refine_ls_extinction_coef     ?
loop_
    _atom_type_symbol
    _atom_type_description
    _atom_type_scat_dispersion_real
    _atom_type_scat_dispersion_imag
    _atom_type_scat_source
    'C' 'C' 0.0033 0.0016
                         'International Tables Vol C Tables 4.2.6.8 and 6.1.1.4'
    'H' 'H' 0.0000 0.0000
                         'International Tables Vol C Tables 4.2.6.8 and 6.1.1.4'
    'N' 'N' 0.0061 0.0033
                         'International Tables Vol C Tables 4.2.6.8 and 6.1.1.4'
    'O' 'O' 0.0106 0.0060
                         'International Tables Vol C Tables 4.2.6.8 and 6.1.1.4'
    'Si' 'Si' 0.0817 0.0704
                         'International Tables Vol C Tables 4.2.6.8 and 6.1.1.4'
_computing_data_collection     'SMART (Siemens, 1995)'
_computing_cell_refinement     'SAINT (Siemens, 1995)'
_computing_data_reduction     'SAINT (Siemens, 1995)'
_computing_structure_solution     'SHELXS97 (Sheldrick, 2008)'
_computing_structure_refinement     'SHELXL97 (Sheldrick, 2008)'
_computing_molecular_graphics
;
ORTEPIII (Burnett & Johnson, 1996) and
Mercury (Macrae <i>et al.</i>,  2006)
;
_computing_publication_material
;
SHELXTL (Sheldrick, 2008) and publCIF (Westrip, 2008)
;
loop_
    _atom_site_type_symbol
    _atom_site_label
    _atom_site_fract_x
    _atom_site_fract_y
    _atom_site_fract_z
    _atom_site_U_iso_or_equiv
    _atom_site_adp_type
    _atom_site_calc_flag
    _atom_site_refinement_flags
    _atom_site_occupancy
    _atom_site_disorder_assembly
    _atom_site_disorder_group
    Si Si 0.55794(4) 0.75101(5) 0.10014(4) 0.01617(14) Uani d . 1 . .
    O O1' 0.36047(10) 1.12404(11) 0.28260(9) 0.0173(3) Uani d . 1 . .
    O O1'' 0.56790(11) 0.86029(11) 0.16209(10) 0.0199(3) Uani d . 1 . .
    O O2 0.19564(11) 0.89649(12) 0.17326(11) 0.0253(4) Uani d . 1 . .
    O O4 0.00327(12) 1.13783(12) 0.01545(10) 0.0267(4) Uani d . 1 . .
    N N1 0.21693(12) 1.07393(14) 0.21025(12) 0.0179(4) Uani d . 1 . .
    N N3 0.10473(13) 1.02092(14) 0.09140(12) 0.0205(4) Uani d . 1 . .
    H H3A 0.0807 0.9715 0.0555 0.025 Uiso calc R 1 . .
    C C1'' 0.53531(16) 0.87555(17) 0.24520(14) 0.0208(5) Uani d . 1 . .
    H H1''A 0.5834 0.8591 0.2951 0.025 Uiso calc R 1 . .
    H H1''B 0.4837 0.8287 0.2484 0.025 Uiso calc R 1 . .
    C C2 0.17425(15) 0.98991(17) 0.15908(14) 0.0188(5) Uani d . 1 . .
    C C2' 0.28987(15) 1.04722(17) 0.28551(14) 0.0180(4) Uani d . 1 . .
    H H2'A 0.3136 0.9758 0.2758 0.022 Uiso calc R 1 . .
    C C3' 0.25589(15) 1.04928(18) 0.37497(14) 0.0204(5) Uani d . 1 . .
    H H3'A 0.2081 0.9962 0.3752 0.025 Uiso calc R 1 . .
    H H3'B 0.2304 1.1190 0.3844 0.025 Uiso calc R 1 . .
    C C4' 0.33596(15) 1.02537(18) 0.44990(14) 0.0197(5) Uani d . 1 . .
    H H4'A 0.3162 1.0321 0.5079 0.024 Uiso calc R 1 . .
    H H4'B 0.3572 0.9528 0.4440 0.024 Uiso calc R 1 . .
    C C4 0.06939(16) 1.12308(18) 0.07495(14) 0.0208(5) Uani d . 1 . .
    C C5 0.11736(15) 1.20464(18) 0.13209(14) 0.0204(5) Uani d . 1 . .
    H H5A 0.0996 1.2758 0.1242 0.025 Uiso calc R 1 . .
    C C5' 0.41357(15) 1.10398(17) 0.44375(14) 0.0195(5) Uani d . 1 . .
    H H5'A 0.3947 1.1752 0.4585 0.023 Uiso calc R 1 . .
    H H5'B 0.4667 1.0844 0.4873 0.023 Uiso calc R 1 . .
    C C6' 0.43971(15) 1.10504(16) 0.35013(14) 0.0174(4) Uani d . 1 . .
    C C6 0.18739(15) 1.17817(17) 0.19652(14) 0.0199(5) Uani d . 1 . .
    H H6A 0.2169 1.2317 0.2331 0.024 Uiso calc R 1 . .
    O O7' 0.47639(10) 1.00155(11) 0.33619(9) 0.0176(3) Uani d . 1 . .
    C C7 0.57397(15) 0.63171(16) 0.17660(13) 0.0172(4) Uani d . 1 . .
    C C8 0.50484(15) 0.55495(17) 0.17660(14) 0.0189(5) Uani d . 1 . .
    H H8A 0.4524 0.5591 0.1334 0.023 Uiso calc R 1 . .
    C C8' 0.50635(15) 0.99104(17) 0.24987(14) 0.0185(5) Uani d . 1 . .
    H H8'A 0.4542 1.0045 0.2021 0.022 Uiso calc R 1 . .
    C C9' 0.58166(15) 1.07096(17) 0.24148(15) 0.0216(5) Uani d . 1 . .
    H H9'A 0.6008 1.0634 0.1833 0.026 Uiso calc R 1 . .
    H H9'B 0.6343 1.0573 0.2875 0.026 Uiso calc R 1 . .
    C C9 0.51259(16) 0.47299(17) 0.23927(14) 0.0210(5) Uani d . 1 . .
    H H9A 0.4657 0.4231 0.2374 0.025 Uiso calc R 1 . .
    C C10 0.58946(16) 0.46522(18) 0.30429(15) 0.0225(5) Uani d . 1 . .
    H H10A 0.5940 0.4110 0.3470 0.027 Uiso calc R 1 . .
    C C10' 0.54654(16) 1.18395(17) 0.25179(14) 0.0212(5) Uani d . 1 . .
    H H10'A 0.4993 1.2008 0.2012 0.025 Uiso calc R 1 . .
    H H10'B 0.5963 1.2346 0.2523 0.025 Uiso calc R 1 . .
    C C11' 0.50739(15) 1.19351(17) 0.33940(14) 0.0193(5) Uani d . 1 . .
    H H11'A 0.5573 1.1913 0.3898 0.023 Uiso calc R 1 . .
    H H11'B 0.4770 1.2621 0.3406 0.023 Uiso calc R 1 . .
    C C11 0.66025(17) 0.53891(19) 0.30570(15) 0.0253(5) Uani d . 1 . .
    H H11A 0.7128 0.5331 0.3486 0.030 Uiso calc R 1 . .
    C C12 0.65222(16) 0.62106(18) 0.24300(15) 0.0233(5) Uani d . 1 . .
    H H12A 0.6997 0.6702 0.2449 0.028 Uiso calc R 1 . .
    C C13 0.44029(15) 0.74260(17) 0.03190(13) 0.0186(4) Uani d . 1 . .
    C C14 0.41471(16) 0.66001(18) -0.03071(14) 0.0231(5) Uani d . 1 . .
    H H14A 0.4575 0.6079 -0.0386 0.028 Uiso calc R 1 . .
    C C15 0.32729(17) 0.65419(19) -0.08109(15) 0.0265(5) Uani d . 1 . .
    H H15A 0.3123 0.5998 -0.1229 0.032 Uiso calc R 1 . .
    C C16 0.26269(17) 0.7308(2) -0.06812(15) 0.0286(6) Uani d . 1 . .
    H H16A 0.2040 0.7274 -0.1014 0.034 Uiso calc R 1 . .
    C C17 0.28483(16) 0.8121(2) -0.00618(16) 0.0277(5) Uani d . 1 . .
    H H17A 0.2409 0.8623 0.0030 0.033 Uiso calc R 1 . .
    C C18 0.37312(16) 0.81829(18) 0.04222(15) 0.0232(5) Uani d . 1 . .
    H H18A 0.3880 0.8742 0.0826 0.028 Uiso calc R 1 . .
    C C19 0.63144(17) 0.87945(18) -0.02047(15) 0.0259(5) Uani d . 1 . .
    H H19A 0.6769 0.8915 -0.0580 0.039 Uiso calc R 1 . .
    H H19B 0.6350 0.9350 0.0238 0.039 Uiso calc R 1 . .
    H H19C 0.5717 0.8798 -0.0566 0.039 Uiso calc R 1 . .
    C C20 0.74439(16) 0.7706(2) 0.08381(16) 0.0269(5) Uani d . 1 . .
    H H20A 0.7896 0.7806 0.0456 0.040 Uiso calc R 1 . .
    H H20B 0.7549 0.7037 0.1149 0.040 Uiso calc R 1 . .
    H H20C 0.7486 0.8278 0.1267 0.040 Uiso calc R 1 . .
    C C22 0.64860(15) 0.77039(17) 0.02668(14) 0.0189(5) Uani d . 1 . .
    C C23 0.64515(17) 0.68136(18) -0.04386(15) 0.0257(5) Uani d . 1 . .
    H H23A 0.6922 0.6932 -0.0797 0.039 Uiso calc R 1 . .
    H H23B 0.5863 0.6818 -0.0818 0.039 Uiso calc R 1 . .
    H H23C 0.6548 0.6134 -0.0142 0.039 Uiso calc R 1 . .
loop_
    _atom_site_aniso_label
    _atom_site_aniso_U_11
    _atom_site_aniso_U_22
    _atom_site_aniso_U_33
    _atom_site_aniso_U_12
    _atom_site_aniso_U_13
    _atom_site_aniso_U_23
    Si 0.0173(3) 0.0145(3) 0.0176(3) -0.0002(2) 0.0056(2) -0.0012(2)
    O1' 0.0150(8) 0.0180(8) 0.0192(7) -0.0014(6) 0.0034(6) 0.0004(6)
    O1'' 0.0240(9) 0.0181(8) 0.0197(7) -0.0022(6) 0.0095(7) -0.0046(6)
    O2 0.0260(9) 0.0176(8) 0.0308(9) 0.0007(7) 0.0003(7) -0.0006(7)
    O4 0.0294(9) 0.0247(9) 0.0235(8) 0.0001(7) -0.0029(7) 0.0028(7)
    O7' 0.0206(8) 0.0159(7) 0.0179(7) 0.0016(6) 0.0075(6) -0.0022(6)
    N1 0.0160(9) 0.0184(9) 0.0194(9) 0.0006(7) 0.0028(7) -0.0002(7)
    N3 0.0227(10) 0.0192(9) 0.0193(9) -0.0011(8) 0.0027(8) -0.0020(8)
    C1'' 0.0256(12) 0.0199(11) 0.0183(10) 0.0031(9) 0.0076(9) -0.0003(9)
    C2 0.0177(11) 0.0215(11) 0.0185(10) -0.0007(9) 0.0066(9) -0.0003(9)
    C2' 0.0186(11) 0.0159(10) 0.0198(10) 0.0005(9) 0.0038(9) 0.0011(8)
    C3' 0.0187(11) 0.0202(11) 0.0237(11) -0.0013(9) 0.0076(9) 0.0020(9)
    C4' 0.0206(12) 0.0216(11) 0.0181(10) 0.0015(9) 0.0069(9) 0.0004(9)
    C4 0.0217(12) 0.0226(12) 0.0190(11) -0.0001(9) 0.0062(9) 0.0052(9)
    C5 0.0223(12) 0.0174(11) 0.0226(11) 0.0021(9) 0.0068(9) 0.0039(9)
    C5' 0.0217(12) 0.0193(11) 0.0185(10) 0.0024(9) 0.0058(9) -0.0021(9)
    C6' 0.0172(11) 0.0162(10) 0.0187(10) 0.0017(9) 0.0031(9) -0.0016(8)
    C6 0.0208(12) 0.0169(11) 0.0231(11) -0.0017(9) 0.0070(9) 0.0006(9)
    C7 0.0197(11) 0.0166(10) 0.0166(10) 0.0010(9) 0.0068(9) -0.0025(8)
    C8 0.0159(11) 0.0200(11) 0.0213(11) 0.0006(9) 0.0049(9) -0.0013(9)
    C8' 0.0223(12) 0.0183(11) 0.0161(10) 0.0016(9) 0.0062(9) -0.0016(8)
    C9' 0.0205(12) 0.0216(11) 0.0243(11) -0.0017(9) 0.0084(10) -0.0028(9)
    C9 0.0207(12) 0.0185(11) 0.0255(11) -0.0028(9) 0.0086(10) -0.0009(9)
    C10 0.0297(13) 0.0174(11) 0.0212(11) 0.0009(10) 0.0068(10) 0.0024(9)
    C10' 0.0224(12) 0.0192(11) 0.0226(11) -0.0058(9) 0.0057(9) -0.0012(9)
    C11' 0.0188(11) 0.0176(11) 0.0220(11) -0.0016(9) 0.0047(9) -0.0021(9)
    C11 0.0246(13) 0.0271(12) 0.0228(11) -0.0010(10) -0.0006(10) 0.0015(10)
    C12 0.0248(13) 0.0211(11) 0.0243(11) -0.0040(10) 0.0048(10) -0.0010(9)
    C13 0.0197(11) 0.0191(11) 0.0176(10) -0.0015(9) 0.0046(9) 0.0028(9)
    C14 0.0244(13) 0.0227(12) 0.0235(11) -0.0017(10) 0.0073(10) -0.0022(9)
    C15 0.0304(14) 0.0299(13) 0.0188(11) -0.0105(11) 0.0032(10) -0.0003(10)
    C16 0.0213(12) 0.0390(15) 0.0237(11) -0.0044(11) -0.0017(10) 0.0105(11)
    C17 0.0215(13) 0.0299(13) 0.0311(13) 0.0053(10) 0.0030(10) 0.0044(11)
    C18 0.0259(13) 0.0207(11) 0.0235(11) 0.0020(10) 0.0052(10) 0.0021(9)
    C19 0.0322(14) 0.0227(12) 0.0254(12) -0.0005(10) 0.0122(10) 0.0013(10)
    C20 0.0210(12) 0.0334(14) 0.0275(12) -0.0019(10) 0.0077(10) 0.0027(10)
    C22 0.0186(11) 0.0192(11) 0.0203(10) -0.0003(9) 0.0074(9) -0.0001(9)
    C23 0.0292(14) 0.0229(12) 0.0282(12) 0.0009(10) 0.0139(11) -0.0030(10)
_geom_special_details
;
All esds (except the esd in the dihedral angle between two l.s. planes) are
estimated using the full covariance matrix. The cell esds are taken into
account individually in the estimation of esds in distances, angles and
torsion angles; correlations between esds in cell parameters are only used
when they are defined by crystal symmetry. An approximate (isotropic)
treatment of cell esds is used for estimating esds involving l.s. planes.
;
loop_
    _geom_bond_atom_site_label_1
    _geom_bond_atom_site_label_2
    _geom_bond_site_symmetry_2
    _geom_bond_distance
    _geom_bond_publ_flag
    Si O1'' . 1.6491(15) ?
    Si C13 . 1.875(2) ?
    Si C7 . 1.878(2) ?
    Si C22 . 1.891(2) ?
    O1' C2' . 1.425(2) ?
    O1' C6' . 1.442(3) ?
    O1'' C1'' . 1.428(2) ?
    O2 C2 . 1.220(3) ?
    O4 C4 . 1.229(3) ?
    O7' C6' . 1.433(2) ?
    O7' C8' . 1.449(2) ?
    N1 C6 . 1.380(3) ?
    N1 C2 . 1.393(3) ?
    N1 C2' . 1.472(3) ?
    N3 C2 . 1.381(3) ?
    N3 C4 . 1.388(3) ?
    N3 H3A . 0.8600 ?
    C1'' C8' . 1.512(3) ?
    C1'' H1''A . 0.9700 ?
    C1'' H1''B . 0.9700 ?
    C2' C3' . 1.516(3) ?
    C2' H2'A . 0.9800 ?
    C3' C4' . 1.528(3) ?
    C3' H3'A . 0.9700 ?
    C3' H3'B . 0.9700 ?
    C4' C5' . 1.526(3) ?
    C4' H4'A . 0.9700 ?
    C4' H4'B . 0.9700 ?
    C4 C5 . 1.445(3) ?
    C5 C6 . 1.341(3) ?
    C5 H5A . 0.9300 ?
    C5' C6' . 1.525(3) ?
    C5' H5'A . 0.9700 ?
    C5' H5'B . 0.9700 ?
    C6' C11' . 1.519(3) ?
    C6 H6A . 0.9300 ?
    C7 C8 . 1.403(3) ?
    C7 C12 . 1.408(3) ?
    C8 C9 . 1.387(3) ?
    C8 H8A . 0.9300 ?
    C8' C9' . 1.518(3) ?
    C8' H8'A . 0.9800 ?
    C9' C10' . 1.523(3) ?
    C9' H9'A . 0.9700 ?
    C9' H9'B . 0.9700 ?
    C9 C10 . 1.379(3) ?
    C9 H9A . 0.9300 ?
    C10 C11 . 1.393(3) ?
    C10 H10A . 0.9300 ?
    C10' C11' . 1.533(3) ?
    C10' H10'A . 0.9700 ?
    C10' H10'B . 0.9700 ?
    C11' H11'A . 0.9700 ?
    C11' H11'B . 0.9700 ?
    C11 C12 . 1.389(3) ?
    C11 H11A . 0.9300 ?
    C12 H12A . 0.9300 ?
    C13 C18 . 1.400(3) ?
    C13 C14 . 1.409(3) ?
    C14 C15 . 1.391(3) ?
    C14 H14A . 0.9300 ?
    C15 C16 . 1.390(3) ?
    C15 H15A . 0.9300 ?
    C16 C17 . 1.384(3) ?
    C16 H16A . 0.9300 ?
    C17 C18 . 1.391(3) ?
    C17 H17A . 0.9300 ?
    C18 H18A . 0.9300 ?
    C19 C22 . 1.540(3) ?
    C19 H19A . 0.9600 ?
    C19 H19B . 0.9600 ?
    C19 H19C . 0.9600 ?
    C20 C22 . 1.534(3) ?
    C20 H20A . 0.9600 ?
    C20 H20B . 0.9600 ?
    C20 H20C . 0.9600 ?
    C22 C23 . 1.536(3) ?
    C23 H23A . 0.9600 ?
    C23 H23B . 0.9600 ?
    C23 H23C . 0.9600 ?
loop_
    _geom_angle_atom_site_label_1
    _geom_angle_atom_site_label_2
    _geom_angle_atom_site_label_3
    _geom_angle_site_symmetry_1
    _geom_angle_site_symmetry_3
    _geom_angle
    _geom_angle_publ_flag
    O1'' Si C13 . . 110.29(9) ?
    O1'' Si C7 . . 108.65(8) ?
    C13 Si C7 . . 107.79(10) ?
    O1'' Si C22 . . 102.72(9) ?
    C13 Si C22 . . 111.66(9) ?
    C7 Si C22 . . 115.59(10) ?
    C2' O1' C6' . . 112.48(15) ?
    C1'' O1'' Si . . 126.65(13) ?
    C6' O7' C8' . . 113.14(15) ?
    C6 N1 C2 . . 121.73(18) ?
    C6 N1 C2' . . 120.30(17) ?
    C2 N1 C2' . . 117.74(17) ?
    C2 N3 C4 . . 127.16(19) ?
    C2 N3 H3A . . 116.4 ?
    C4 N3 H3A . . 116.4 ?
    O1'' C1'' C8' . . 107.92(17) ?
    O1'' C1'' H1''A . . 110.1 ?
    C8' C1'' H1''A . . 110.1 ?
    O1'' C1'' H1''B . . 110.1 ?
    C8' C1'' H1''B . . 110.1 ?
    H1''A C1'' H1''B . . 108.4 ?
    O2 C2 N3 . . 122.6(2) ?
    O2 C2 N1 . . 123.0(2) ?
    N3 C2 N1 . . 114.42(19) ?
    O1' C2' N1 . . 105.77(16) ?
    O1' C2' C3' . . 111.57(17) ?
    N1 C2' C3' . . 112.05(17) ?
    O1' C2' H2'A . . 109.1 ?
    N1 C2' H2'A . . 109.1 ?
    C3' C2' H2'A . . 109.1 ?
    C2' C3' C4' . . 109.02(18) ?
    C2' C3' H3'A . . 109.9 ?
    C4' C3' H3'A . . 109.9 ?
    C2' C3' H3'B . . 109.9 ?
    C4' C3' H3'B . . 109.9 ?
    H3'A C3' H3'B . . 108.3 ?
    C5' C4' C3' . . 109.21(17) ?
    C5' C4' H4'A . . 109.8 ?
    C3' C4' H4'A . . 109.8 ?
    C5' C4' H4'B . . 109.8 ?
    C3' C4' H4'B . . 109.8 ?
    H4'A C4' H4'B . . 108.3 ?
    O4 C4 N3 . . 120.0(2) ?
    O4 C4 C5 . . 125.8(2) ?
    N3 C4 C5 . . 114.18(19) ?
    C6 C5 C4 . . 120.3(2) ?
    C6 C5 H5A . . 119.9 ?
    C4 C5 H5A . . 119.9 ?
    C6' C5' C4' . . 111.68(17) ?
    C6' C5' H5'A . . 109.3 ?
    C4' C5' H5'A . . 109.3 ?
    C6' C5' H5'B . . 109.3 ?
    C4' C5' H5'B . . 109.3 ?
    H5'A C5' H5'B . . 107.9 ?
    O7' C6' O1' . . 109.20(16) ?
    O7' C6' C11' . . 111.75(17) ?
    O1' C6' C11' . . 106.17(16) ?
    O7' C6' C5' . . 106.73(16) ?
    O1' C6' C5' . . 110.88(17) ?
    C11' C6' C5' . . 112.14(17) ?
    C5 C6 N1 . . 122.0(2) ?
    C5 C6 H6A . . 119.0 ?
    N1 C6 H6A . . 119.0 ?
    C8 C7 C12 . . 116.7(2) ?
    C8 C7 Si . . 121.68(17) ?
    C12 C7 Si . . 121.27(16) ?
    C9 C8 C7 . . 121.8(2) ?
    C9 C8 H8A . . 119.1 ?
    C7 C8 H8A . . 119.1 ?
    O7' C8' C1'' . . 105.03(16) ?
    O7' C8' C9' . . 110.61(17) ?
    C1'' C8' C9' . . 114.08(19) ?
    O7' C8' H8'A . . 109.0 ?
    C1'' C8' H8'A . . 109.0 ?
    C9' C8' H8'A . . 109.0 ?
    C8' C9' C10' . . 109.60(18) ?
    C8' C9' H9'A . . 109.8 ?
    C10' C9' H9'A . . 109.8 ?
    C8' C9' H9'B . . 109.8 ?
    C10' C9' H9'B . . 109.8 ?
    H9'A C9' H9'B . . 108.2 ?
    C10 C9 C8 . . 120.3(2) ?
    C10 C9 H9A . . 119.9 ?
    C8 C9 H9A . . 119.9 ?
    C9 C10 C11 . . 119.7(2) ?
    C9 C10 H10A . . 120.2 ?
    C11 C10 H10A . . 120.2 ?
    C9' C10' C11' . . 110.13(18) ?
    C9' C10' H10'A . . 109.6 ?
    C11' C10' H10'A . . 109.6 ?
    C9' C10' H10'B . . 109.6 ?
    C11' C10' H10'B . . 109.6 ?
    H10'A C10' H10'B . . 108.1 ?
    C6' C11' C10' . . 112.58(17) ?
    C6' C11' H11'A . . 109.1 ?
    C10' C11' H11'A . . 109.1 ?
    C6' C11' H11'B . . 109.1 ?
    C10' C11' H11'B . . 109.1 ?
    H11'A C11' H11'B . . 107.8 ?
    C12 C11 C10 . . 119.9(2) ?
    C12 C11 H11A . . 120.0 ?
    C10 C11 H11A . . 120.0 ?
    C11 C12 C7 . . 121.6(2) ?
    C11 C12 H12A . . 119.2 ?
    C7 C12 H12A . . 119.2 ?
    C18 C13 C14 . . 116.9(2) ?
    C18 C13 Si . . 120.88(17) ?
    C14 C13 Si . . 122.19(17) ?
    C15 C14 C13 . . 121.9(2) ?
    C15 C14 H14A . . 119.0 ?
    C13 C14 H14A . . 119.0 ?
    C16 C15 C14 . . 119.1(2) ?
    C16 C15 H15A . . 120.5 ?
    C14 C15 H15A . . 120.5 ?
    C17 C16 C15 . . 120.7(2) ?
    C17 C16 H16A . . 119.7 ?
    C15 C16 H16A . . 119.7 ?
    C16 C17 C18 . . 119.6(2) ?
    C16 C17 H17A . . 120.2 ?
    C18 C17 H17A . . 120.2 ?
    C17 C18 C13 . . 121.8(2) ?
    C17 C18 H18A . . 119.1 ?
    C13 C18 H18A . . 119.1 ?
    C22 C19 H19A . . 109.5 ?
    C22 C19 H19B . . 109.5 ?
    H19A C19 H19B . . 109.5 ?
    C22 C19 H19C . . 109.5 ?
    H19A C19 H19C . . 109.5 ?
    H19B C19 H19C . . 109.5 ?
    C22 C20 H20A . . 109.5 ?
    C22 C20 H20B . . 109.5 ?
    H20A C20 H20B . . 109.5 ?
    C22 C20 H20C . . 109.5 ?
    H20A C20 H20C . . 109.5 ?
    H20B C20 H20C . . 109.5 ?
    C20 C22 C23 . . 108.30(19) ?
    C20 C22 C19 . . 108.97(19) ?
    C23 C22 C19 . . 109.75(18) ?
    C20 C22 Si . . 110.46(14) ?
    C23 C22 Si . . 111.55(15) ?
    C19 C22 Si . . 107.78(15) ?
    C22 C23 H23A . . 109.5 ?
    C22 C23 H23B . . 109.5 ?
    H23A C23 H23B . . 109.5 ?
    C22 C23 H23C . . 109.5 ?
    H23A C23 H23C . . 109.5 ?
    H23B C23 H23C . . 109.5 ?
loop_
    _geom_hbond_atom_site_label_D
    _geom_hbond_atom_site_label_H
    _geom_hbond_atom_site_label_A
    _geom_hbond_site_symmetry_A
    _geom_hbond_distance_DH
    _geom_hbond_distance_HA
    _geom_hbond_distance_DA
    _geom_hbond_angle_DHA
    _geom_hbond_publ_flag
    N3 H3A O4 3_575 0.86 2.031 2.873(2) 166 y
data_global
_journal_date_recd_electronic     2008-02-21
_journal_date_accepted     2008-03-10
_journal_name_full     'Acta Crystallographica, Section E'
_journal_year     2008
_journal_volume     64
_journal_issue      4
_journal_page_first     o715
_journal_page_last     o715
_journal_paper_category     QO
_journal_coeditor_code     SI2075
_publ_contact_author_name     'Margaret A. Brimble'
_publ_contact_author_address
;
Department of Chemistry, Univerisity of Auckland, Private Bag 92019, Auckland,
 New Zealand
;
_publ_contact_author_email     m.brimble@auckland.ac.nz
_publ_contact_author_fax     '+64 9 373 7599 ext 88259'
_publ_contact_author_phone     '+64 9 373 7422'
_publ_section_title
;\
(+-)-1-{8'-(<i>tert</i>-Butyldiphenylsilyloxymethyl)-1',7'-dioxaspiro[5.5]\
undecan-2'-yl}uridine
;
loop_
    _publ_author_name
    _publ_author_footnote
    _publ_author_address
    'Choi, Ka Wai' .
;
Department of Chemistry
Univerisity of Auckland
Private Bag 92019
Auckland
New Zealand
;
    'Brimble, Margaret A.' .
;
Department of Chemistry
Univerisity of Auckland
Private Bag 92019
Auckland
New Zealand
;
    'Groutso, Tania' .
;
Department of Chemistry
Univerisity of Auckland
Private Bag 92019
Auckland
New Zealand
;
