# Supplementary material for: (±)-1-{8′-(tert-Butyl­diphenyl­silyloxy­meth­yl)-1′,7′-dioxaspiro­[5.5]undecan-2′-yl}uridine
Source: Acta Crystallogr Sect E Struct Rep Online. 2008 Mar 14;64(Pt 4):o715. doi: 10.1107/S1600536808006727 (PMC2961017; doi:10.1107/S1600536808006727)
Supplement: Supplementary file 2 [file e-64-0o715-Isup2.hkl]

#
# h,k,l, Fc-squared, Fo-squared, sigma(Fo-squared) and status flag
#
data_I
_shelx_title ' kwc171 in P2(1)/n'
_shelx_refln_list_code          4
_shelx_F_calc_maximum      349.48
_exptl_crystal_F_000      1144.00
_reflns_d_resolution_high  0.7997
 
loop_
 _symmetry_equiv_pos_as_xyz
 'x, y, z'
 '-x+1/2, y+1/2, -z+1/2'
 '-x, -y, -z'
 'x-1/2, -y-1/2, z-1/2'
 
_cell_length_a    14.7960
_cell_length_b    12.5092
_cell_length_c    15.0935
_cell_angle_alpha  90.000
_cell_angle_beta   99.420
_cell_angle_gamma  90.000
 
_shelx_F_squared_multiplier     1.000
 
loop_
 _refln_index_h
 _refln_index_k
 _refln_index_l
 _refln_F_squared_calc
 _refln_F_squared_meas
 _refln_F_squared_sigma
 _refln_observed_status
   2   0   0    11690.88    11999.98    281.88 o
   4   0   0      299.62      286.02     14.56 o
   6   0   0        4.99        7.87      7.82 o
   8   0   0      459.58      475.06     20.56 o
  10   0   0      298.19      305.93     37.38 o
  12   0   0     1076.03     1149.56     39.25 o
  14   0   0     2203.41     2124.16     88.51 o
  16   0   0      749.79      852.10     49.45 o
  18   0   0      136.75      162.10     25.51 o
   1   1   0       79.70       86.72      4.00 o
   2   1   0     2475.91     2685.03     47.83 o
   3   1   0     3830.31     3667.46     84.78 o
   4   1   0      257.62      262.12     39.30 o
   5   1   0     1152.07     1223.04     25.78 o
   6   1   0       40.84       61.04      6.61 o
   7   1   0       73.91      161.89     45.52 o
   8   1   0     2638.55     2813.26     52.89 o
   9   1   0      167.72      153.34      9.43 o
  10   1   0      603.98      597.30     17.60 o
  11   1   0     2082.92     2323.42     76.03 o
  12   1   0     2164.40     2244.21     51.91 o
  13   1   0       29.88       49.61     12.94 o
  14   1   0      196.38      196.37     17.36 o
  15   1   0       25.24       70.34     16.95 o
  16   1   0      143.06      151.07     18.28 o
  17   1   0       78.59       69.96     44.06 o
  18   1   0       74.32       69.52     17.30 o
   0   2   0       96.76       76.68      6.38 o
   1   2   0     8111.69     7661.64    108.90 o
   2   2   0      166.24      189.58      6.06 o
   3   2   0     4232.79     4194.61     73.49 o
   4   2   0      176.06      201.38     16.57 o
   5   2   0     2900.93     2814.33     52.86 o
   6   2   0     4592.61     4749.14     83.77 o
   7   2   0      274.35      243.88     10.60 o
   8   2   0      517.59      475.74     15.03 o
   9   2   0        3.60        9.08      6.17 o
  10   2   0     3967.66     3952.77     72.37 o
  11   2   0      181.02      175.95     16.86 o
  12   2   0      916.21      895.56     28.75 o
  13   2   0        0.90       34.80     16.02 o
  14   2   0      101.52      105.29     13.82 o
  15   2   0        9.92       10.32     10.77 o
  16   2   0     1062.59     1139.95     40.65 o
  17   2   0       40.17      115.30     18.24 o
  18   2   0       45.97       67.78     24.53 o
   1   3   0      662.42      575.28     11.75 o
   2   3   0     4975.75     5103.19     79.01 o
   3   3   0      284.28      308.02      8.07 o
   4   3   0     2104.47     1980.03     37.69 o
   5   3   0     3323.67     3238.81     59.81 o
   6   3   0       11.17       25.79     13.48 o
   7   3   0       10.69        4.89      5.77 o
   8   3   0      201.42      223.54     10.35 o
   9   3   0       39.66       41.73      8.54 o
  10   3   0      207.42      245.45     26.31 o
  11   3   0      616.78      607.84     21.81 o
  12   3   0       56.75       82.09     13.53 o
  13   3   0       39.81        6.06     14.20 o
  14   3   0        0.06       -0.16     15.70 o
  15   3   0        0.43       -8.78      8.78 o
  16   3   0       28.49       39.54     21.67 o
  17   3   0        7.89      -13.62     16.68 o
   0   4   0        0.06        3.13     15.11 o
   1   4   0      591.11      508.08     11.01 o
   2   4   0       77.59       86.43      7.06 o
   3   4   0        2.06        6.26      3.79 o
   4   4   0     4510.49     4547.30     71.56 o
   5   4   0     1405.59     1431.12     37.08 o
   6   4   0       29.95       36.72      7.80 o
   7   4   0      117.05      134.98     14.01 o
   8   4   0      442.29      499.87     17.22 o
   9   4   0      474.24      433.48     19.33 o
  10   4   0      167.63      128.68     13.07 o
  11   4   0      398.20      421.57     20.26 o
  12   4   0       33.48       42.48     11.82 o
  13   4   0      356.27      310.47     17.06 o
  14   4   0      756.86      707.42     25.49 o
  15   4   0      184.19      198.19     29.33 o
  16   4   0       13.88        5.46     14.86 o
  17   4   0      119.82      163.40     15.65 o
   1   5   0        8.18       11.13      4.15 o
   2   5   0      143.76      147.43      5.57 o
   3   5   0     2554.97     2462.90     40.55 o
   4   5   0     1603.20     1866.04     31.92 o
   5   5   0     8675.15     8871.88    153.11 o
   6   5   0     1548.92     1509.21     34.98 o
   7   5   0      109.43       96.46      9.79 o
   8   5   0      933.54      985.25     25.70 o
   9   5   0      282.46      300.00     14.46 o
  10   5   0      235.26      235.78     13.23 o
  11   5   0       20.35       27.38     11.13 o
  12   5   0        5.09       -9.83      9.83 o
  13   5   0       97.28       66.40     26.90 o
  14   5   0       75.79       61.59     21.78 o
  15   5   0       74.69      121.51     46.22 o
  16   5   0      282.92      214.26     35.42 o
  17   5   0        9.59       23.70     21.69 o
   0   6   0      423.96      419.30     13.94 o
   1   6   0      291.33      355.30      9.53 o
   2   6   0      784.95      796.94     14.66 o
   3   6   0     5262.32     5345.59     83.80 o
   4   6   0      123.16      134.19      7.10 o
   5   6   0        0.04       14.47      4.36 o
   6   6   0     5222.63     5274.11    181.73 o
   7   6   0      757.24      858.93     22.81 o
   8   6   0     1212.99     1238.75     29.96 o
   9   6   0      106.28      104.36     17.61 o
  10   6   0     1627.95     1682.81     38.22 o
  11   6   0      141.38      128.46     12.40 o
  12   6   0      281.73      237.20     19.22 o
  13   6   0      368.56      365.13     23.52 o
  14   6   0      288.10      309.74     24.61 o
  15   6   0       56.00       85.78     69.96 o
  16   6   0      133.13      134.03     18.20 o
   1   7   0        2.31       11.56      4.36 o
   2   7   0     8310.21     8562.32    123.18 o
   3   7   0      281.43      337.42      9.70 o
   4   7   0     2799.44     2791.17     46.27 o
   5   7   0      167.72      195.18      9.24 o
   6   7   0      329.77      312.85     15.66 o
   7   7   0       97.46      116.07     12.18 o
   8   7   0        0.11        7.44      9.29 o
   9   7   0       73.08       79.92     11.71 o
  10   7   0        1.57       -8.07      8.07 o
  11   7   0      764.61      739.78     25.76 o
  12   7   0        0.68       -5.18     11.92 o
  13   7   0      279.08      303.13     45.14 o
  14   7   0      650.77      695.25     35.13 o
  15   7   0       10.84       11.16     15.63 o
  16   7   0       49.32       71.32     21.02 o
   0   8   0     6272.59     5774.40    119.38 o
   1   8   0        9.49        5.01      5.62 o
   2   8   0     4448.70     4718.83     85.88 o
   3   8   0       41.13       53.55      7.36 o
   4   8   0       53.53       78.80     10.16 o
   5   8   0        2.88       -4.32     10.33 o
   6   8   0       42.40       23.05     16.26 o
   7   8   0       99.91      104.27     11.21 o
   8   8   0     1056.27     1044.74     31.85 o
   9   8   0      671.56      652.26     35.82 o
  10   8   0     1936.75     1946.85     70.24 o
  11   8   0      243.32      292.12     18.16 o
  12   8   0      120.10      113.67     13.54 o
  13   8   0      471.95      450.73     27.87 o
  14   8   0       87.48      102.62     25.02 o
  15   8   0       66.25      111.02     19.11 o
   1   9   0     1100.95     1088.09     27.18 o
   2   9   0     2805.12     2825.24     65.02 o
   3   9   0      371.15      364.51     16.34 o
   4   9   0       31.47        4.36      9.71 o
   5   9   0       27.67        5.32     10.73 o
   6   9   0      805.47      806.64     34.91 o
   7   9   0     1004.28      900.50     28.03 o
   8   9   0      280.24      254.26     15.97 o
   9   9   0        7.94       13.66     18.98 o
  10   9   0        2.38       10.58     24.92 o
  11   9   0       19.95       44.81     12.66 o
  12   9   0     1010.49      995.36     40.75 o
  13   9   0      126.23      172.01     31.57 o
  14   9   0      210.38      224.00     24.63 o
   0  10   0      260.98      247.11     27.38 o
   1  10   0     1220.12     1222.17     30.17 o
   2  10   0       89.61       83.41     14.50 o
   3  10   0     2199.26     2190.40     68.01 o
   4  10   0       56.91       77.49     14.00 o
   5  10   0      265.18      261.40     19.55 o
   6  10   0     1080.03     1042.65     30.67 o
   7  10   0      113.48      100.45     17.71 o
   8  10   0      463.12      397.00     20.86 o
   9  10   0     1029.12     1017.32     33.13 o
  10  10   0      657.67      627.01     36.13 o
  11  10   0       13.12        8.92     12.63 o
  12  10   0      262.65      281.12     31.57 o
  13  10   0       47.39       61.55     13.66 o
  14  10   0      180.61      251.78     34.15 o
   1  11   0      971.08      919.20     30.08 o
   2  11   0      396.94      359.35     19.07 o
   3  11   0     2766.04     2869.31     86.29 o
   4  11   0     1351.71     1262.36     45.45 o
   5  11   0        6.80       18.13     25.81 o
   6  11   0        8.13        0.78     20.02 o
   7  11   0       97.31       93.19     27.67 o
   8  11   0       47.51       18.64     13.44 o
   9  11   0      171.83      156.29     17.35 o
  10  11   0      156.74      155.52     18.38 o
  11  11   0      205.14      236.41     16.40 o
  12  11   0        5.36       15.02     28.66 o
   0  12   0       37.16       46.51     21.78 o
   1  12   0      779.24      800.69     29.14 o
   2  12   0      138.24      119.28     18.26 o
   3  12   0      688.05      702.62     34.15 o
   4  12   0      200.76      205.32     18.24 o
   5  12   0       10.33       16.28     31.60 o
   6  12   0       81.22       58.73     15.95 o
   7  12   0       97.08      129.81     18.00 o
   8  12   0      991.72      970.94     41.91 o
   9  12   0      202.18      196.19     19.56 o
  10  12   0        5.65      -19.62     19.62 o
  11  12   0       55.86       -2.51     15.01 o
   1  13   0       10.66       26.28     16.48 o
   2  13   0        0.64        5.71     25.31 o
   3  13   0       42.87       22.60     12.91 o
   4  13   0       14.07       10.82     15.13 o
   5  13   0       80.09       56.17     15.77 o
   6  13   0       73.16       48.22     22.47 o
   7  13   0      108.90      132.03     20.35 o
   8  13   0       29.28       24.11     17.96 o
   9  13   0       46.98        3.85     23.65 o
  10  13   0      174.14      231.20     25.63 o
   0  14   0     1200.73     1217.70     73.40 o
   1  14   0       76.40       43.43     21.29 o
   2  14   0        0.12       42.87     17.06 o
   3  14   0       64.52      126.75     34.15 o
   4  14   0      173.15      189.03     17.52 o
   5  14   0       17.46       26.58     29.73 o
   6  14   0       67.59      113.63     21.69 o
   7  14   0        3.39       34.58     42.00 o
   8  14   0      580.17      691.32     37.22 o
   1  15   0      147.33      141.96     20.81 o
   2  15   0      409.71      435.29     28.27 o
   3  15   0       64.78       53.09     31.50 o
   4  15   0       46.32       36.49     22.18 o
   5  15   0       64.53       69.62     29.87 o
 -17   0   1       78.74      128.54     29.44 o
 -15   0   1      966.64     1059.92     55.15 o
 -13   0   1      708.56      766.93     44.74 o
 -11   0   1    12133.05    11692.37    336.27 o
  -9   0   1     1447.79     1509.90     88.31 o
  -7   0   1      325.33      333.52     16.25 o
  -5   0   1     1175.70     1120.21     49.85 o
  -3   0   1     5438.02     5547.29    132.32 o
  -1   0   1     2194.39     1962.80    211.85 o
   1   0   1     5521.70     5324.93    172.11 o
   3   0   1    21084.17    20882.11    665.27 o
   5   0   1    13269.18    12465.33    412.70 o
   7   0   1     1250.00     1252.12     41.54 o
   9   0   1     2110.58     2203.79     63.25 o
  11   0   1       35.03       40.63     11.51 o
  15   0   1       43.23       45.73     21.19 o
  17   0   1       60.12       41.02     20.41 o
 -18   1   1       55.21      127.85     19.33 o
 -17   1   1       21.31       20.39     14.64 o
 -16   1   1       24.10       15.27     14.62 o
 -15   1   1      153.63      189.45     28.36 o
 -14   1   1      279.29      323.06     17.13 o
 -13   1   1      315.13      301.59     20.67 o
 -12   1   1       31.66       20.53      9.84 o
 -11   1   1      114.76      147.31     23.48 o
 -10   1   1       73.00       63.18      8.24 o
  -9   1   1     1747.45     1850.46     36.81 o
  -8   1   1      925.57      921.82     21.30 o
  -7   1   1     1730.69     1625.82     31.99 o
  -6   1   1      282.95      320.10     10.83 o
  -5   1   1      196.31      212.70     10.31 o
  -4   1   1      665.59      667.08     19.67 o
  -3   1   1     3299.11     3118.41     49.43 o
  -2   1   1      849.40      920.35     16.22 o
  -1   1   1      424.38      514.41      9.81 o
   0   1   1       15.17       34.52      3.09 o
   1   1   1      892.23      915.95     16.32 o
   2   1   1      229.63      244.39     10.39 o
   3   1   1     3066.56     2950.32     61.95 o
   4   1   1     1199.87     1088.50     33.79 o
   5   1   1      361.09      432.37     59.95 o
   6   1   1     1437.44     1424.86     50.91 o
   7   1   1      301.71      306.06     22.74 o
   8   1   1     1715.92     1705.45     36.41 o
   9   1   1        0.03       -6.54      6.54 o
  10   1   1     1076.98     1116.28     27.17 o
  11   1   1      833.20      779.30     22.09 o
  12   1   1      627.16      641.08     44.85 o
  13   1   1      265.40      258.87     29.84 o
  14   1   1      445.30      406.50     18.33 o
  15   1   1        0.63       17.86     18.64 o
  16   1   1      370.10      327.71     21.62 o
  17   1   1      369.29      457.48     28.42 o
 -18   2   1       32.24       22.06     17.55 o
 -17   2   1        0.02        6.78     13.25 o
 -16   2   1       20.31       30.14     15.11 o
 -15   2   1      466.53      420.06     28.84 o
 -14   2   1      650.29      657.73     31.20 o
 -13   2   1        5.04        3.52     15.08 o
 -12   2   1      102.82      124.09     12.62 o
 -11   2   1     1444.41     1417.79     38.79 o
 -10   2   1      422.36      471.59     20.20 o
  -9   2   1      954.42      996.63     22.72 o
  -8   2   1     1109.22     1203.41     25.91 o
  -7   2   1      233.41      251.92     17.18 o
  -6   2   1       33.34       52.71      8.70 o
  -5   2   1     3721.74     3726.99     59.66 o
  -4   2   1     2135.02     2206.95     36.65 o
  -3   2   1    11310.35    11591.91    196.23 o
  -2   2   1     1706.75     1523.03     33.00 o
  -1   2   1    41099.01    38684.07    759.83 o
   0   2   1    14376.24    13800.71    231.81 o
   1   2   1     3544.42     3619.62     63.38 o
   2   2   1      804.45      856.78     17.27 o
   3   2   1     1294.30     1252.97     34.44 o
   4   2   1        4.49       13.04      6.29 o
   5   2   1     6547.38     6356.53    182.69 o
   6   2   1       61.65       92.07      9.86 o
   7   2   1     3929.91     3856.41     92.18 o
   8   2   1        2.67       -8.87      8.87 o
   9   2   1     1809.92     1584.69     37.81 o
  10   2   1        2.62        0.49     13.72 o
  11   2   1      262.26      257.23     39.35 o
  12   2   1        0.78       16.39     29.77 o
  13   2   1     1003.41     1016.60     31.06 o
  14   2   1      688.84      572.54     42.58 o
  15   2   1       94.82       95.01     13.16 o
  16   2   1       48.58       43.78     14.26 o
  17   2   1      292.28      310.49     26.89 o
 -18   3   1        9.07       23.45     16.79 o
 -17   3   1       23.24       41.01     27.47 o
 -16   3   1      259.36      299.33     19.18 o
 -15   3   1      577.30      647.34     23.75 o
 -14   3   1       96.73      109.80     13.34 o
 -13   3   1      151.56      140.10     13.69 o
 -12   3   1        0.08       18.68     26.59 o
 -11   3   1      360.58      352.23     17.11 o
 -10   3   1      139.37      161.93     13.33 o
  -9   3   1      326.89      356.75     22.43 o
  -8   3   1     1498.40     1511.24     30.80 o
  -7   3   1     2752.92     2758.96     46.46 o
  -6   3   1     9043.75     9909.19    152.56 o
  -5   3   1     1440.20     1394.18     25.14 o
  -4   3   1     7288.19     7216.80    124.86 o
  -3   3   1     2393.47     2304.43     42.86 o
  -2   3   1      259.94      247.00     15.60 o
  -1   3   1      426.19      462.18     11.87 o
   0   3   1     1481.79     1596.55     26.75 o
   1   3   1     5688.97     5207.71    124.09 o
   2   3   1      658.77      624.87     11.83 o
   3   3   1     1570.91     1655.52     28.30 o
   4   3   1      462.75      507.98     13.37 o
   5   3   1      518.99      540.29     14.56 o
   6   3   1     1670.87     1649.77     81.67 o
   7   3   1      103.43      151.26     22.08 o
   8   3   1      141.55      165.00     13.27 o
   9   3   1      151.43      154.82      9.91 o
  10   3   1      175.28      173.98     15.01 o
  11   3   1      553.09      550.02     22.71 o
  12   3   1      939.79      960.84     30.24 o
  13   3   1      172.67      132.13     21.26 o
  14   3   1       76.14       65.01     44.65 o
  15   3   1       20.82      -11.38     11.38 o
  16   3   1       93.49       80.44     15.67 o
  17   3   1        0.51       44.16     21.59 o
 -17   4   1      658.91      675.03     46.84 o
 -16   4   1       46.52       59.16     29.49 o
 -15   4   1      473.23      500.72     22.06 o
 -14   4   1       18.87       24.20     15.99 o
 -13   4   1       36.51       42.41     10.50 o
 -12   4   1      131.34      128.11     13.15 o
 -11   4   1      707.70      721.64     27.25 o
 -10   4   1       28.60       15.35     16.04 o
  -9   4   1      174.09      135.76     13.22 o
  -8   4   1      237.71      296.48     12.64 o
  -7   4   1     2119.61     2241.58     38.79 o
  -6   4   1     2460.23     2519.37     53.92 o
  -5   4   1      200.52      172.13      9.31 o
  -4   4   1     1681.81     1830.46     54.21 o
  -3   4   1     2105.64     2013.23     33.73 o
  -2   4   1     1911.28     2010.10     33.14 o
  -1   4   1      956.56     1085.38     19.41 o
   0   4   1     1579.68     1533.89     27.24 o
   1   4   1       27.19       27.66      4.69 o
   2   4   1     2264.48     2441.69     37.19 o
   3   4   1     7028.14     7122.50    109.83 o
   4   4   1     1133.66     1114.65     20.60 o
   5   4   1      357.27      389.47     14.53 o
   6   4   1      162.49      184.47     13.99 o
   7   4   1      472.00      510.26     22.86 o
   8   4   1        3.98        7.14     10.89 o
   9   4   1      306.72      292.53     24.96 o
  10   4   1     1072.99      972.29     30.30 o
  11   4   1      224.56      196.72     22.27 o
  12   4   1       63.33       43.59     10.60 o
  13   4   1     1291.99     1280.03     36.84 o
  14   4   1     1321.14     1237.89     80.34 o
  15   4   1      753.34      768.09     51.95 o
  16   4   1      249.54      186.71     16.07 o
  17   4   1       16.27       35.86     18.00 o
 -17   5   1      498.66      542.55     70.75 o
 -16   5   1      112.70      102.56     43.37 o
 -15   5   1      117.62      124.50     30.61 o
 -14   5   1      278.73      250.31     36.60 o
 -13   5   1       21.33       37.59     13.44 o
 -12   5   1      318.02      287.28     17.75 o
 -11   5   1      706.18      692.58     45.57 o
 -10   5   1       55.24       75.01      9.98 o
  -9   5   1        0.58       11.22      7.94 o
  -8   5   1      273.37      302.06     13.41 o
  -7   5   1     1213.05     1391.86     30.50 o
  -6   5   1     4661.33     4814.75    135.34 o
  -5   5   1      267.00      424.29     14.00 o
  -4   5   1      932.00     1041.62     19.95 o
  -3   5   1     1014.74     1057.48     19.70 o
  -2   5   1      202.63      228.63      7.05 o
  -1   5   1      283.63      261.57      7.63 o
   0   5   1        5.54        7.73      4.71 o
   1   5   1       14.32       10.26      4.05 o
   2   5   1     2139.84     2197.80     34.06 o
   3   5   1      212.90      230.60      7.01 o
   4   5   1      780.07      839.26     16.93 o
   5   5   1       88.05       66.39      5.67 o
   6   5   1      133.15      172.02      9.55 o
   7   5   1      344.39      349.29     13.29 o
   8   5   1      153.49      158.20     15.90 o
   9   5   1      195.91      185.47     12.09 o
  10   5   1       92.35      107.25     14.72 o
  11   5   1      221.37      203.89     20.68 o
  12   5   1       20.77        1.04     10.74 o
  13   5   1      119.04       74.70     37.11 o
  14   5   1        3.42       11.58     16.29 o
  15   5   1        2.67       50.27     16.28 o
  16   5   1       19.14      -10.64     16.98 o
  17   5   1       31.20       47.07     39.35 o
 -16   6   1       15.66        0.03     34.34 o
 -15   6   1      139.83      133.26     20.08 o
 -14   6   1       46.04       46.96     18.11 o
 -13   6   1      112.67      105.07     23.45 o
 -12   6   1      636.96      714.36     47.69 o
 -11   6   1      346.05      294.67     16.97 o
 -10   6   1       28.21       30.98     10.68 o
  -9   6   1      109.69      124.43     13.31 o
  -8   6   1        5.22        4.13     13.41 o
  -7   6   1      124.34      160.99     12.65 o
  -6   6   1      226.55      277.59     14.59 o
  -5   6   1        0.02        5.68     10.87 o
  -4   6   1     4518.37     4719.32     75.00 o
  -3   6   1     3315.33     3312.81     53.40 o
  -2   6   1     1124.50     1257.66     20.95 o
  -1   6   1     1359.15     1339.57     23.88 o
   0   6   1     1080.76     1121.93     20.80 o
   1   6   1     1118.88     1294.68     23.38 o
   2   6   1      294.51      288.67      7.94 o
   3   6   1      226.07      234.67      7.45 o
   4   6   1       25.67       15.92      4.80 o
   5   6   1      566.67      734.02     15.88 o
   6   6   1       39.94       47.58      7.12 o
   7   6   1       24.40       13.57      9.82 o
   8   6   1      511.86      477.92     16.40 o
   9   6   1      785.07      728.07     21.49 o
  10   6   1     1031.48     1025.65     36.07 o
  11   6   1        0.00       10.76     11.83 o
  12   6   1        0.06        5.02     13.18 o
  13   6   1       61.00       49.46     15.09 o
  14   6   1      442.89      487.71     27.96 o
  15   6   1      125.07       93.48     15.85 o
  16   6   1       32.41       -5.90     14.91 o
 -16   7   1       15.36       79.24     19.19 o
 -15   7   1        0.25       -2.94     13.82 o
 -14   7   1        0.75        1.03     30.12 o
 -13   7   1      656.34      742.16     33.83 o
 -12   7   1      116.79      123.23     13.85 o
 -11   7   1       35.24       12.14      9.62 o
 -10   7   1       32.08       50.53     10.45 o
  -9   7   1      650.28      618.72     22.95 o
  -8   7   1        2.82        1.25      9.87 o
  -7   7   1     1147.65     1196.43     33.26 o
  -6   7   1        0.02       -9.81     11.97 o
  -5   7   1       90.41       52.25     12.22 o
  -4   7   1      621.57      585.83     19.16 o
  -3   7   1     1328.96     1347.09     40.17 o
  -2   7   1        3.34        5.11      3.57 o
  -1   7   1       33.98       36.38      4.82 o
   0   7   1       73.58       74.03      5.43 o
   1   7   1     2976.02     2895.92     53.59 o
   2   7   1     3021.61     3117.63     58.35 o
   3   7   1     2091.68     2074.12     33.08 o
   4   7   1      270.34      250.32      8.49 o
   5   7   1        4.52       14.22      6.73 o
   6   7   1       87.37       89.19     11.19 o
   7   7   1      112.72      105.70      9.59 o
   8   7   1      121.05      125.82     12.85 o
   9   7   1       75.27       81.72     12.80 o
  10   7   1      448.00      416.96     19.23 o
  11   7   1     1119.48     1176.45     34.71 o
  12   7   1       12.26        7.31     12.14 o
  13   7   1        5.46       20.80     15.75 o
  14   7   1       89.76       92.69     17.78 o
  15   7   1       79.62      124.57     43.96 o
  16   7   1      602.14      663.68    105.19 o
 -15   8   1        0.72       50.50     26.49 o
 -14   8   1      114.94      116.30     33.26 o
 -13   8   1      260.53      252.14     31.69 o
 -12   8   1       27.71       14.53     11.04 o
 -11   8   1      953.55     1020.56     32.57 o
 -10   8   1      436.81      383.18     29.03 o
  -9   8   1     1047.53     1019.76     31.66 o
  -8   8   1       64.40       69.96     21.53 o
  -7   8   1      934.29     1020.35     42.16 o
  -6   8   1      159.03      141.06     12.35 o
  -5   8   1       25.33       27.67      8.52 o
  -4   8   1      699.62      661.66     21.80 o
  -3   8   1       33.33       43.22      9.22 o
  -2   8   1     2006.38     1985.92     39.74 o
  -1   8   1      254.87      286.53     10.88 o
   0   8   1      109.83       83.76      7.45 o
   1   8   1       87.31      101.91      7.84 o
   2   8   1     1093.49     1108.46     19.82 o
   3   8   1      310.24      300.82     11.92 o
   4   8   1      104.94      118.05     11.25 o
   5   8   1     1392.41     1349.65     35.47 o
   6   8   1       41.84       48.17      9.70 o
   7   8   1      547.83      485.76     19.98 o
   8   8   1       31.44       17.30     10.35 o
   9   8   1      430.20      401.47     18.84 o
  10   8   1      103.25       93.10     14.22 o
  11   8   1      129.39      116.70     24.99 o
  12   8   1      125.62       93.30     15.29 o
  13   8   1      204.75      245.61     53.18 o
  14   8   1       75.44      111.76     18.43 o
  15   8   1      135.09      160.36     21.15 o
 -15   9   1      214.59      174.76     70.35 o
 -14   9   1        0.60       -6.81     19.23 o
 -13   9   1      864.28      899.24     32.06 o
 -12   9   1      480.65      405.54     20.42 o
 -11   9   1        1.75        7.75     11.63 o
 -10   9   1        8.74        8.73     10.11 o
  -9   9   1      391.73      358.36     26.73 o
  -8   9   1        1.40        4.73      8.92 o
  -7   9   1      313.44      319.66     17.35 o
  -6   9   1      174.52      150.02     12.92 o
  -5   9   1     2104.01     1982.21     48.42 o
  -4   9   1      915.19      987.72     28.76 o
  -3   9   1        0.15        7.78     18.35 o
  -2   9   1      319.91      316.65     12.54 o
  -1   9   1     1478.30     1452.43     33.22 o
   0   9   1      453.56      480.18     16.57 o
   1   9   1     2167.86     2125.21     51.25 o
   2   9   1       37.64       29.96     10.10 o
   3   9   1     4491.98     4522.37    125.38 o
   4   9   1       62.65       99.93     12.62 o
   5   9   1      277.11      258.13     14.53 o
   6   9   1        0.82       17.46     12.67 o
   7   9   1      777.79      778.05     25.74 o
   8   9   1      268.11      265.30     16.04 o
   9   9   1     1695.78     1755.77     53.92 o
  10   9   1       11.44       48.87     18.64 o
  11   9   1       25.81        9.39     13.08 o
  12   9   1       28.81       18.76     15.71 o
  13   9   1      121.86      138.64     21.48 o
  14   9   1        1.08       14.91     22.18 o
 -14  10   1        0.04       47.79     41.31 o
 -13  10   1        0.06       35.34     31.01 o
 -12  10   1      294.77      341.90     27.56 o
 -11  10   1       54.58       66.86     16.27 o
 -10  10   1        0.12       -5.66     13.75 o
  -9  10   1     1743.55     1869.84     66.47 o
  -8  10   1      321.62      277.21     16.00 o
  -7  10   1      161.54      147.61     15.97 o
  -6  10   1       12.70       33.76     10.83 o
  -5  10   1       34.07       40.66     12.06 o
  -4  10   1     3455.02     3545.81    102.12 o
  -3  10   1     2908.71     3013.72     88.82 o
  -2  10   1       15.82       17.94     28.26 o
  -1  10   1     5564.80     5738.56    109.87 o
   0  10   1      416.52      402.26     15.68 o
   1  10   1      347.53      331.51     17.35 o
   2  10   1      344.75      374.17     23.16 o
   3  10   1      717.61      752.18     32.09 o
   4  10   1      453.41      413.42     23.54 o
   5  10   1      551.67      533.69     27.46 o
   6  10   1        9.32       -9.11     10.80 o
   7  10   1     1752.13     1781.41     46.44 o
   8  10   1        4.50        2.24     12.49 o
   9  10   1      169.18      163.42     23.81 o
  10  10   1     1133.02     1131.70     35.40 o
  11  10   1      245.71      310.52     24.55 o
  12  10   1      129.18      156.64     25.59 o
  13  10   1        4.12       33.56     24.92 o
 -13  11   1      186.89      169.05     22.88 o
 -12  11   1       78.97      107.82     45.77 o
 -11  11   1       43.07       22.93     12.31 o
 -10  11   1       10.18       60.25     20.80 o
  -9  11   1        9.94       49.65     21.78 o
  -8  11   1       63.41       51.49     14.75 o
  -7  11   1     1033.45      971.42     41.25 o
  -6  11   1        4.75      -12.53     12.53 o
  -5  11   1       67.11       93.46     14.27 o
  -4  11   1      767.13      737.75     32.67 o
  -3  11   1      139.11      173.81     17.80 o
  -2  11   1       27.04       38.20     10.76 o
  -1  11   1      271.73      281.68     16.34 o
   0  11   1      144.61      156.97     12.06 o
   1  11   1      519.48      531.93     24.26 o
   2  11   1     2546.10     2576.37     64.85 o
   3  11   1       11.39       13.73     11.65 o
   4  11   1     1000.77     1000.83     40.72 o
   5  11   1      889.78      855.05     37.74 o
   6  11   1       95.06       66.22     15.51 o
   7  11   1      151.63      182.61     36.99 o
   8  11   1        7.40       12.50     13.39 o
   9  11   1       23.98       44.55     20.80 o
  10  11   1       43.35       85.66     16.83 o
  11  11   1      226.68      236.72     22.20 o
  12  11   1      106.27      165.44     38.85 o
 -11  12   1      137.70      153.66     40.52 o
 -10  12   1      204.31      159.44     21.36 o
  -9  12   1      233.37      279.62     46.22 o
  -8  12   1       25.90       84.58     28.26 o
  -7  12   1      876.34      918.49     74.97 o
  -6  12   1        2.67        7.56     19.53 o
  -5  12   1       47.06       15.65     14.75 o
  -4  12   1      270.75      271.35     42.59 o
  -3  12   1       30.95       35.56     13.79 o
  -2  12   1      748.25      749.03     28.64 o
  -1  12   1      712.82      689.65     26.48 o
   0  12   1        0.00       15.64     22.67 o
   1  12   1      773.10      816.01     28.67 o
   2  12   1     1663.67     1830.25     50.15 o
   3  12   1        0.03       24.73     18.84 o
   4  12   1       10.67        5.20     13.17 o
   5  12   1      191.31      166.47     28.26 o
   6  12   1      205.94      136.52     17.35 o
   7  12   1        0.23        1.77     17.47 o
   8  12   1      103.53       85.53     15.71 o
   9  12   1      143.19       90.47     16.16 o
  10  12   1      537.72      639.47     31.99 o
 -10  13   1      208.71      267.01     26.10 o
  -9  13   1       26.60       22.60     17.83 o
  -8  13   1       23.86       59.46     30.61 o
  -7  13   1        1.16       34.47     17.09 o
  -5  13   1       88.81       74.98     17.17 o
  -4  13   1        0.09        6.67     18.84 o
  -3  13   1        0.61       15.36     12.29 o
  -2  13   1      291.93      308.41     19.04 o
  -1  13   1       27.53       25.34     13.86 o
   0  13   1       19.41       32.14     14.54 o
   1  13   1      372.58      370.31     26.05 o
   2  13   1      390.51      380.52     27.68 o
   3  13   1      110.61      117.13     14.55 o
   4  13   1      141.08      145.90     33.46 o
   5  13   1       10.64      -13.30     20.80 o
   6  13   1      160.06      210.79     26.20 o
   7  13   1        0.85       12.12     15.99 o
   8  13   1      177.34      248.21     23.66 o
   9  13   1       69.44       61.28     18.09 o
  -8  14   1      205.51      196.38     37.09 o
  -7  14   1      167.05      182.99     22.76 o
  -6  14   1       14.22       42.96     17.49 o
  -5  14   1       63.64       91.58     16.51 o
  -4  14   1       38.48       38.94     17.74 o
  -3  14   1      236.32      213.71     21.30 o
  -2  14   1      132.24       79.06     17.53 o
  -1  14   1       86.14      117.72     48.67 o
   0  14   1     1345.16     1457.08     58.10 o
   1  14   1      280.64      299.63     25.22 o
   2  14   1      123.06      111.93     23.35 o
   3  14   1       20.20       62.12     19.23 o
   4  14   1       27.39       19.61     26.60 o
   5  14   1        8.12       38.46     22.76 o
   6  14   1      404.90      459.40     29.42 o
   7  14   1        2.39       21.61     25.71 o
  -5  15   1        2.82        8.87     20.32 o
  -4  15   1       53.82       95.44     20.60 o
  -3  15   1       61.76      126.45     31.10 o
  -2  15   1      167.52      208.70     23.48 o
  -1  15   1       24.66       12.32     21.78 o
   0  15   1       98.64      124.82     19.35 o
   1  15   1       38.61       54.09     18.52 o
   2  15   1       28.49       44.83     56.52 o
   3  15   1      198.32      186.38     29.04 o
   4  15   1      147.47      151.69     46.90 o
 -18   0   2      827.94      883.11     52.79 o
 -16   0   2        0.47       64.76     21.19 o
 -14   0   2      171.16      132.27     26.49 o
 -12   0   2      106.49       84.23     20.51 o
 -10   0   2     3407.05     3613.06     93.30 o
  -8   0   2       82.78       89.06     11.56 o
  -6   0   2     1169.12     1433.88     40.24 o
  -4   0   2      836.86      785.93     36.31 o
  -2   0   2    16591.32    16816.00    391.33 o
   0   0   2     4029.58     3493.53     84.32 o
   2   0   2    61290.13    62048.16   1956.57 o
   4   0   2    14079.62    13188.49    422.91 o
   6   0   2    17390.54    14536.11    476.29 o
   8   0   2     1193.63     1141.17     66.33 o
  12   0   2      547.84      582.29     28.32 o
  14   0   2       14.70      -21.00     21.00 o
  16   0   2      314.26      283.77     37.29 o
 -18   1   2      179.97      156.79     49.85 o
 -17   1   2        1.42       18.73     31.20 o
 -16   1   2      884.06      878.48     35.65 o
 -15   1   2        2.94       32.38     47.98 o
 -14   1   2      498.87      520.95     20.54 o
 -13   1   2        1.97       12.75     11.42 o
 -12   1   2       14.10       18.70     11.97 o
 -11   1   2      256.31      234.68     12.43 o
 -10   1   2     1221.11     1286.07     28.23 o
  -9   1   2      733.89      703.05     26.03 o
  -8   1   2     1848.86     1835.04     35.89 o
  -7   1   2        1.38        4.25      5.88 o
  -6   1   2      574.05      575.21     14.63 o
  -5   1   2     3580.32     3450.30     60.38 o
  -4   1   2     2594.59     2738.08     58.24 o
  -3   1   2     9494.34     9376.57    142.71 o
  -2   1   2     9334.21     9326.47    162.09 o
  -1   1   2     1066.06     1162.93     26.16 o
   0   1   2     9167.96     9165.95    142.63 o
   1   1   2     1427.88     1322.18     22.86 o
   2   1   2     3140.00     2855.19     46.64 o
   3   1   2    10940.04    10703.67    537.62 o
   4   1   2     1099.34      997.13     99.59 o
   5   1   2      436.14      409.41     18.74 o
   6   1   2     3196.11     3234.03    226.08 o
   7   1   2       18.97        5.57     10.87 o
   8   1   2      404.74      300.15     23.91 o
   9   1   2     1127.63     1125.51     33.88 o
  10   1   2     1267.05     1191.49     29.65 o
  11   1   2      646.94      663.76     21.34 o
  12   1   2       36.32       48.69     11.49 o
  13   1   2       10.07       19.15     12.02 o
  14   1   2      340.87      234.99     15.56 o
  15   1   2      305.22      255.59     42.68 o
  16   1   2      287.97      339.83     22.69 o
  17   1   2        1.04       16.09     23.35 o
 -18   2   2       25.70       59.45     17.80 o
 -17   2   2       28.02       35.97     32.18 o
 -16   2   2      113.40      128.17     18.35 o
 -15   2   2        0.39        2.13     11.25 o
 -14   2   2       51.00       71.75     20.88 o
 -13   2   2       95.94       93.02     12.24 o
 -12   2   2      694.53      659.61     23.82 o
 -11   2   2      189.86      218.35     14.31 o
 -10   2   2      468.09      432.55     14.39 o
  -9   2   2      132.19      159.93     11.90 o
  -8   2   2       14.60       23.33      6.37 o
  -7   2   2      181.45      194.18     11.22 o
  -6   2   2       43.45       35.94      6.05 o
  -5   2   2      528.96      551.67     12.53 o
  -4   2   2     6245.60     6024.96     93.19 o
  -3   2   2     7402.56     7551.51    115.61 o
  -2   2   2       80.87      140.23      6.83 o
  -1   2   2     6825.13     6296.51    111.85 o
   0   2   2    39384.45    39194.98    653.54 o
   1   2   2    11153.71    10950.36    184.92 o
   2   2   2       27.90       28.34      5.17 o
   3   2   2     1190.77     1230.70     25.11 o
   4   2   2       97.26       75.40      7.60 o
   5   2   2      236.83      172.48     14.48 o
   6   2   2        0.61       22.74     13.93 o
   7   2   2        0.53        8.35     10.37 o
   8   2   2      409.44      454.74     19.03 o
   9   2   2      928.54      847.65     27.57 o
  10   2   2      344.32      393.94     20.24 o
  11   2   2     1060.84     1119.30     31.30 o
  12   2   2     1676.39     1700.78     46.43 o
  13   2   2     1295.26     1172.86     34.31 o
  14   2   2     2136.86     2150.67     58.88 o
  15   2   2       21.51       -0.14     27.28 o
  16   2   2      160.32      100.57     65.35 o
  17   2   2      183.67      138.62     64.27 o
 -18   3   2      510.24      636.53     34.31 o
 -17   3   2      214.11      196.03     57.89 o
 -16   3   2        0.30       25.37     18.01 o
 -15   3   2       14.46       24.49     18.12 o
 -14   3   2      279.84      275.92     15.55 o
 -13   3   2     1178.05     1268.28     40.78 o
 -12   3   2        0.00       17.64     16.10 o
 -11   3   2      431.28      460.91     19.71 o
 -10   3   2      642.64      692.38     25.95 o
  -9   3   2      546.89      619.45     20.75 o
  -8   3   2     3946.76     4080.37     84.09 o
  -7   3   2     1856.54     1865.03     32.64 o
  -6   3   2       72.58       19.02      4.72 o
  -5   3   2      151.16      156.81      6.28 o
  -4   3   2      467.86      454.53     12.35 o
  -3   3   2     1507.14     1539.51     41.95 o
  -2   3   2        0.22       -2.82      5.57 o
  -1   3   2    12670.73    12939.05    218.11 o
   0   3   2      556.35      609.05     14.47 o
   1   3   2      447.26      388.51     11.71 o
   2   3   2     4056.28     3916.24     64.01 o
   3   3   2     2653.76     2695.31     45.77 o
   4   3   2       48.86       53.96      5.81 o
   5   3   2       15.52       36.98      6.47 o
   6   3   2       49.06       37.39      6.59 o
   7   3   2       12.72       33.73     14.20 o
   8   3   2      789.22      838.89     41.66 o
   9   3   2      970.17      943.62     60.44 o
  10   3   2      896.83      811.46     27.81 o
  11   3   2       17.35       43.87     12.76 o
  12   3   2      271.25      249.18     16.60 o
  13   3   2       49.65       24.25     13.62 o
  14   3   2       35.47       15.36     12.36 o
  15   3   2       97.29       29.19     11.83 o
  16   3   2       48.49       56.20     24.33 o
  17   3   2        5.02       -5.49     20.61 o
 -17   4   2      233.19      186.83     48.67 o
 -16   4   2      634.15      642.66     38.45 o
 -15   4   2       73.89       92.21     14.14 o
 -14   4   2        1.68       15.83     43.66 o
 -13   4   2        0.33       -2.44      9.60 o
 -12   4   2      293.66      296.97     20.39 o
 -11   4   2      108.53      101.19     16.96 o
 -10   4   2      609.69      618.29     21.74 o
  -9   4   2        2.24       29.59     10.07 o
  -8   4   2      247.90      283.28     12.05 o
  -7   4   2      456.45      504.68     16.48 o
  -6   4   2     1713.42     1776.79     51.25 o
  -5   4   2     2130.56     2221.86     49.50 o
  -4   4   2     1546.09     1735.26     43.18 o
  -3   4   2      118.97      116.95      5.75 o
  -2   4   2     4429.02     4406.70    104.83 o
  -1   4   2     5900.27     6229.19    109.56 o
   0   4   2      242.88      250.61      7.70 o
   1   4   2      788.65      826.45     16.21 o
   2   4   2     2087.19     1971.66     31.03 o
   3   4   2      225.67      215.25      7.09 o
   4   4   2     1588.51     1635.17     29.06 o
   5   4   2     2887.23     2905.01     54.32 o
   6   4   2      687.33      648.04     17.05 o
   7   4   2      378.21      351.16     18.49 o
   8   4   2     3383.91     3281.53     70.19 o
   9   4   2      158.03      126.50     13.49 o
  10   4   2     7158.28     6979.30    143.39 o
  11   4   2      455.75      437.12     21.29 o
  12   4   2      621.15      619.14     30.94 o
  13   4   2       11.55      -11.16     11.16 o
  14   4   2        0.25      -13.94     13.94 o
  15   4   2      190.55      142.48     40.06 o
  16   4   2      517.32      441.99     42.01 o
  17   4   2       12.92       -0.43     37.68 o
 -17   5   2       21.21        6.78     40.43 o
 -16   5   2       13.19       58.09     21.98 o
 -15   5   2      229.30      248.52     30.91 o
 -14   5   2      255.15      260.81     21.46 o
 -13   5   2        1.64       13.26     12.85 o
 -12   5   2      486.20      526.52     21.14 o
 -11   5   2        7.23       -8.49     18.81 o
 -10   5   2       89.24      125.87     21.33 o
  -9   5   2       76.84       99.57     11.07 o
  -8   5   2      274.13      280.54     15.35 o
  -7   5   2      807.62      788.17     19.53 o
  -6   5   2        6.32       40.25     11.37 o
  -5   5   2        0.04        8.80      7.68 o
  -4   5   2        1.52        5.94      4.62 o
  -3   5   2     3426.01     3707.72     67.54 o
  -2   5   2     2738.23     2955.18     54.71 o
  -1   5   2      128.44      124.56      5.39 o
   0   5   2     2756.11     2538.28     41.60 o
   1   5   2      196.08      213.62      7.51 o
   2   5   2     5669.86     5874.65     85.50 o
   3   5   2      143.85      162.94      6.37 o
   4   5   2     3118.90     3078.55     50.45 o
   5   5   2      227.38      252.94     12.30 o
   6   5   2       12.85       25.18      5.94 o
   7   5   2      275.63      243.95     11.11 o
   8   5   2      486.65      469.88     16.49 o
   9   5   2      228.72      227.96     13.32 o
  10   5   2      945.94      878.46     28.41 o
  11   5   2       10.44       27.72     12.41 o
  12   5   2        2.71       -7.65     15.50 o
  13   5   2       12.14       -8.31     22.08 o
  14   5   2      114.72      132.63     45.69 o
  15   5   2      166.81      195.89     54.16 o
  16   5   2      881.76      813.64     28.80 o
 -17   6   2      119.41      168.56     22.41 o
 -16   6   2      334.68      372.50     85.56 o
 -15   6   2       22.39       35.38     17.82 o
 -14   6   2      776.63      800.19     36.84 o
 -13   6   2      199.66      213.21     34.05 o
 -12   6   2      932.86      996.24     66.43 o
 -11   6   2      116.11      141.91     37.98 o
 -10   6   2      380.79      360.38     18.36 o
  -9   6   2        7.23        5.21     17.46 o
  -8   6   2      423.60      495.74     19.86 o
  -7   6   2        1.66       35.50     21.23 o
  -6   6   2      735.60      814.47     27.99 o
  -5   6   2      454.19      524.88     14.46 o
  -4   6   2     2331.50     2301.10     38.47 o
  -3   6   2     2662.83     3106.95     57.98 o
  -2   6   2     2968.76     3210.14     59.58 o
  -1   6   2       36.74       37.95      6.19 o
   0   6   2       92.01      132.74      6.86 o
   1   6   2      332.12      313.08      9.32 o
   2   6   2     1216.42     1445.80     26.01 o
   3   6   2      974.39     1174.38     21.85 o
   4   6   2      104.51      131.95      6.88 o
   5   6   2      291.96      272.31      9.32 o
   6   6   2      279.00      269.48     11.29 o
   7   6   2      425.52      458.11     14.45 o
   8   6   2        2.08       -1.14      7.12 o
   9   6   2     2393.81     2317.66     56.14 o
  10   6   2      747.56      710.36     22.23 o
  11   6   2      673.27      704.42     27.23 o
  12   6   2     1471.48     1590.63     50.16 o
  13   6   2        3.22        4.61     12.63 o
  14   6   2       84.12       96.95     16.07 o
  15   6   2      547.80      536.51     28.24 o
  16   6   2      186.62      254.28     85.17 o
 -16   7   2      134.24      123.82     40.33 o
 -15   7   2       11.44      -13.50     14.00 o
 -14   7   2       13.36       -1.80     14.32 o
 -13   7   2      229.35      265.28     33.75 o
 -12   7   2      179.47      156.14     17.37 o
 -11   7   2      570.32      521.60     22.13 o
 -10   7   2      672.25      624.65     23.82 o
  -9   7   2        8.40        5.92     14.25 o
  -8   7   2      316.83      248.72     20.56 o
  -7   7   2       52.99       30.24     10.43 o
  -6   7   2        1.99        7.39      8.76 o
  -5   7   2      328.00      305.49     16.96 o
  -4   7   2      246.57      276.17     21.50 o
  -3   7   2      437.64      416.67     15.15 o
  -2   7   2      913.68      904.74     21.28 o
  -1   7   2     2850.10     2877.76     47.11 o
   0   7   2     3273.42     3375.50     50.98 o
   1   7   2     1054.05     1034.19     20.10 o
   2   7   2       12.01       17.31      5.09 o
   3   7   2      346.28      262.15     10.22 o
   4   7   2     1342.36     1485.31     27.23 o
   5   7   2     1129.17     1180.70     26.31 o
   6   7   2     1072.75     1011.10     23.82 o
   7   7   2      482.33      437.83     14.23 o
   8   7   2     5130.16     5158.33     94.19 o
   9   7   2      989.48      928.16     25.47 o
  10   7   2       94.91       73.62     13.37 o
  11   7   2      382.94      349.59     22.97 o
  12   7   2      215.25      172.51     20.51 o
  13   7   2        0.63       -2.40     14.78 o
  14   7   2       20.39       42.37     29.53 o
  15   7   2      137.09      120.30     20.12 o
 -15   8   2       20.18        3.46     30.03 o
 -14   8   2        8.13      -13.73     13.93 o
 -13   8   2       84.56      117.21     17.00 o
 -12   8   2      181.01      158.79     14.87 o
 -11   8   2      201.48      166.76     14.50 o
 -10   8   2      190.05      216.59     21.59 o
  -9   8   2       15.23       22.64     10.14 o
  -8   8   2       34.12       57.01     16.12 o
  -7   8   2       11.60        1.35      9.30 o
  -6   8   2       25.11       30.44     10.68 o
  -5   8   2      792.73      873.01     26.81 o
  -4   8   2     4774.54     5013.65    119.38 o
  -3   8   2      236.48      219.26     13.34 o
  -2   8   2     4239.36     4258.57     78.54 o
  -1   8   2      335.66      303.45     10.67 o
   0   8   2      319.80      291.08     10.27 o
   1   8   2       73.88       55.99      7.45 o
   2   8   2     2129.08     2038.91     52.03 o
   3   8   2      661.62      695.44     14.46 o
   4   8   2      759.18      715.41     18.17 o
   5   8   2        2.90       16.53     10.26 o
   6   8   2     2266.67     2274.64     54.46 o
   7   8   2       39.49        4.67     12.22 o
   8   8   2     1387.85     1385.62     37.82 o
   9   8   2       68.97       66.60     10.53 o
  10   8   2      669.73      678.08     24.40 o
  11   8   2        9.43       11.61     10.19 o
  12   8   2      782.55      732.62     26.35 o
  13   8   2        9.61       -8.05     18.45 o
  14   8   2       33.15       21.02     17.10 o
  15   8   2       63.09       52.82     17.40 o
 -15   9   2        9.10       25.71     26.69 o
 -14   9   2      179.06      228.21     25.17 o
 -13   9   2       47.10       52.31     13.24 o
 -12   9   2      167.39      163.08     19.66 o
 -11   9   2       53.38       18.46     10.06 o
 -10   9   2     1121.06     1041.04     32.82 o
  -9   9   2       20.42       -5.88     11.52 o
  -8   9   2      833.98      817.52     29.32 o
  -7   9   2        4.78       17.40     13.57 o
  -6   9   2      212.12      230.89     17.23 o
  -5   9   2       87.24       65.91     10.77 o
  -4   9   2       61.08       63.52     10.44 o
  -3   9   2      254.26      219.38     13.96 o
  -2   9   2     1390.85     1384.18     30.56 o
  -1   9   2      338.43      326.46     13.41 o
   0   9   2     1507.14     1528.66     35.19 o
   1   9   2       45.39       39.43      8.69 o
   2   9   2      268.89      241.75     13.52 o
   3   9   2     1724.38     1794.77     74.67 o
   4   9   2      278.95      277.19     20.01 o
   5   9   2      620.20      570.42     21.32 o
   6   9   2     1121.08     1098.66     32.28 o
   7   9   2      457.92      443.73     20.19 o
   8   9   2      983.19      983.53     30.63 o
   9   9   2      399.94      368.08     17.87 o
  10   9   2      383.34      405.32     21.66 o
  11   9   2        3.39       10.89     10.87 o
  12   9   2        0.01        5.89     13.74 o
  13   9   2       22.35       66.33     33.66 o
  14   9   2        8.57        2.77     27.08 o
 -14  10   2      127.26      138.95     19.98 o
 -13  10   2      326.18      341.60     25.38 o
 -12  10   2      425.57      506.41     35.82 o
 -11  10   2       21.95       46.15     12.57 o
 -10  10   2      246.47      217.26     23.96 o
  -9  10   2        3.28        4.74     18.22 o
  -8  10   2       13.00       -0.54     16.90 o
  -7  10   2       20.48       22.84      9.80 o
  -6  10   2      874.72      973.33     30.28 o
  -5  10   2      292.68      262.70     30.88 o
  -4  10   2     1439.37     1363.14     36.68 o
  -3  10   2      686.89      732.15     31.56 o
  -2  10   2      546.59      529.06     22.46 o
  -1  10   2      631.51      619.55     19.51 o
   0  10   2      319.02      330.94     14.93 o
   1  10   2     1841.77     1929.59     42.92 o
   2  10   2      389.12      389.91     23.94 o
   3  10   2      150.98      128.01     15.03 o
   4  10   2        0.65       11.38     16.29 o
   5  10   2     1211.26     1218.26     44.93 o
   6  10   2        0.84       -5.80     16.48 o
   7  10   2        0.12      -11.58     19.23 o
   8  10   2       39.57       61.02     19.82 o
   9  10   2        0.01       31.26     27.00 o
  10  10   2        6.42       11.70     10.82 o
  11  10   2      353.91      348.75     22.21 o
  12  10   2      738.52      795.09     28.46 o
  13  10   2        4.32      -10.84     10.84 o
 -13  11   2      123.93      127.54     14.81 o
 -12  11   2        0.05       -1.90     11.67 o
 -11  11   2       11.38       25.56     25.06 o
 -10  11   2      315.45      264.71     19.62 o
  -9  11   2      197.28      162.49     14.04 o
  -8  11   2        0.20        8.70     15.42 o
  -7  11   2      492.35      560.87     31.01 o
  -6  11   2      932.95      920.48     38.44 o
  -5  11   2      239.95      203.89     18.37 o
  -4  11   2        7.41       -1.06     16.19 o
  -3  11   2        0.01      -12.01     12.01 o
  -2  11   2      166.04      155.45     13.56 o
  -1  11   2      756.04      748.92     26.41 o
   0  11   2       69.32       51.78     12.77 o
   1  11   2      280.35      289.60     16.04 o
   2  11   2     1135.83     1109.03     50.14 o
   3  11   2      594.20      594.44     28.53 o
   4  11   2       55.42       57.34     15.31 o
   5  11   2       20.01       -0.15     12.10 o
   6  11   2      123.54       98.87     15.82 o
   7  11   2      521.42      512.72     38.76 o
   9  11   2       57.20       25.39     14.96 o
  10  11   2       92.82      120.52     20.16 o
  11  11   2       21.89       21.98     16.23 o
  12  11   2      532.29      586.66     34.06 o
 -11  12   2        8.49       24.88     17.74 o
 -10  12   2      506.59      543.30     33.72 o
  -9  12   2      238.64      209.21     23.52 o
  -8  12   2       18.51       -7.34     14.62 o
  -7  12   2       46.44       14.77     38.95 o
  -6  12   2      206.14      152.61     19.82 o
  -5  12   2      107.29      120.05     15.97 o
  -4  12   2       70.48       57.61     14.07 o
  -3  12   2      290.59      257.59     16.94 o
  -2  12   2      167.62      173.57     14.88 o
  -1  12   2      437.33      413.61     41.57 o
   0  12   2      483.11      525.71     27.40 o
   1  12   2       69.92       67.79     13.94 o
   2  12   2        3.51       15.73     12.43 o
   3  12   2       34.48       58.70     14.49 o
   4  12   2      419.80      468.13     57.60 o
   5  12   2      133.64       94.64     16.30 o
   6  12   2      629.88      617.52     30.01 o
   7  12   2      309.46      293.99     21.44 o
   8  12   2      276.47      352.74     23.82 o
   9  12   2       18.07      -13.53     13.53 o
  10  12   2       39.28       18.83     15.85 o
  11  12   2       88.24       85.18     18.39 o
 -10  13   2       59.92       53.69     42.19 o
  -9  13   2        1.64      -14.98     14.98 o
  -8  13   2     1051.95     1152.19     53.38 o
  -7  13   2        4.21        3.51     16.06 o
  -6  13   2      177.83      200.34     45.82 o
  -5  13   2      151.60      118.79     22.47 o
  -4  13   2      140.05      139.88     14.84 o
  -3  13   2      118.36       94.85     13.91 o
  -2  13   2        2.73        7.73     10.79 o
  -1  13   2      540.16      521.05     30.66 o
   0  13   2      220.71      168.80     21.38 o
   1  13   2       72.43      111.65     19.49 o
   2  13   2      550.46      546.48     33.14 o
   3  13   2       73.46       81.85     37.79 o
   5  13   2        5.17       -7.26     17.66 o
   6  13   2       24.65        1.18     17.86 o
   7  13   2        9.44       -9.52     21.69 o
   8  13   2       55.54       16.19     22.67 o
   9  13   2       71.21      112.82     18.55 o
  -8  14   2       20.81       25.33     41.41 o
  -7  14   2        0.38        4.39     16.90 o
  -6  14   2        0.29       26.33     17.96 o
  -5  14   2        0.65      -12.28     15.66 o
  -4  14   2        1.04       -2.21     12.41 o
  -3  14   2       10.53       22.05     16.07 o
  -2  14   2       44.01       30.55     14.22 o
  -1  14   2      263.44      261.58     49.06 o
   0  14   2      137.99      123.75     17.56 o
   1  14   2      319.62      357.85     24.98 o
   2  14   2       38.11       21.70     27.67 o
   3  14   2        0.32       -7.64     17.86 o
   4  14   2      224.88      234.70     20.96 o
   5  14   2       25.93       17.05     16.39 o
   6  14   2      928.53      899.92    109.01 o
   7  14   2        6.34        6.82     28.06 o
  -5  15   2       72.41      113.52     17.06 o
  -4  15   2       12.12        1.96     15.82 o
  -3  15   2      247.18      284.38     36.80 o
  -2  15   2      252.67      257.62     44.35 o
  -1  15   2      714.36      803.38     42.87 o
   0  15   2      723.00      824.06     70.65 o
   1  15   2      180.66      252.57     33.36 o
   2  15   2       82.03       65.87     17.64 o
   3  15   2       11.05       18.67     24.63 o
   4  15   2      295.75      302.86     25.87 o
 -17   0   3      257.68      240.20     32.77 o
 -15   0   3      574.91      656.05     41.60 o
 -13   0   3     3011.72     3309.88    125.99 o
 -11   0   3     1660.65     1745.47     51.74 o
  -9   0   3      199.53      210.52     31.69 o
  -7   0   3      678.95      693.31     24.33 o
  -5   0   3     3591.42     3348.23     83.26 o
  -3   0   3   122135.66   122378.07   2823.34 o
  -1   0   3     6178.24     5867.03    139.71 o
   1   0   3    10309.54     9877.13    203.18 o
   3   0   3        8.77        9.81     10.01 o
   5   0   3      101.41       89.49     12.95 o
   7   0   3       82.62       38.66     17.07 o
   9   0   3      537.63      634.85     48.67 o
  11   0   3      181.60      162.96     19.82 o
  13   0   3      190.30      191.01     44.65 o
  15   0   3      103.45       -7.06     19.43 o
  17   0   3      150.98      140.12     30.61 o
 -18   1   3       31.84       37.89     32.28 o
 -17   1   3      482.70      560.64     88.21 o
 -16   1   3      591.10      606.65     30.01 o
 -15   1   3      487.85      568.96     28.85 o
 -14   1   3      227.70      269.73     20.81 o
 -13   1   3       83.40       68.20     12.57 o
 -12   1   3      164.98      160.09     19.62 o
 -11   1   3     1047.39     1030.99     25.18 o
 -10   1   3        4.25       26.41      7.99 o
  -9   1   3     2978.15     3315.73     60.52 o
  -8   1   3     4969.37     4863.67     85.09 o
  -7   1   3     1015.42     1002.66     21.88 o
  -6   1   3      150.97      120.24      7.93 o
  -5   1   3      831.16      926.48     19.75 o
  -4   1   3     5209.29     5394.30     91.80 o
  -3   1   3    10897.41    11512.38    174.72 o
  -2   1   3     7616.61     7735.04    118.21 o
  -1   1   3     7734.25     7506.27    115.54 o
   0   1   3       67.46       86.34      4.63 o
   1   1   3      530.92      577.57     11.32 o
   2   1   3     4503.25     4668.31     74.66 o
   3   1   3        2.70       -3.72      5.26 o
   4   1   3     6757.55     7067.33    163.33 o
   5   1   3    14069.57    14830.10    337.75 o
   6   1   3     2203.64     2292.46    198.89 o
   7   1   3       13.07      -10.02     10.02 o
   8   1   3     3233.31     2913.74     83.65 o
   9   1   3       82.42      111.95     19.34 o
  10   1   3      135.25      103.72     25.70 o
  11   1   3      548.38      432.09     34.36 o
  12   1   3       37.33       22.95      8.19 o
  13   1   3       20.77        1.92     16.58 o
  14   1   3      389.75      314.65     19.42 o
  15   1   3      849.50      762.43     49.55 o
  16   1   3       42.70      -14.53     14.53 o
  17   1   3      217.56      119.67     43.27 o
 -18   2   3       31.12      100.28     25.32 o
 -17   2   3      133.02      216.68     43.17 o
 -16   2   3       61.60      105.38     18.30 o
 -15   2   3       53.84      111.92     28.85 o
 -14   2   3      203.70      205.83     21.36 o
 -13   2   3     1089.57     1132.95     32.36 o
 -12   2   3       31.95       25.28     13.42 o
 -11   2   3     1569.67     1625.95     40.00 o
 -10   2   3      511.57      554.35     20.04 o
  -9   2   3      469.29      533.47     15.81 o
  -8   2   3      128.17      172.28     13.12 o
  -7   2   3      757.81      818.04     19.12 o
  -6   2   3     3317.26     3407.90     60.42 o
  -5   2   3     1438.04     1403.68     25.06 o
  -4   2   3     5645.73     5819.34     90.30 o
  -3   2   3      270.43      225.71      7.39 o
  -2   2   3    11710.99    11582.88    175.68 o
  -1   2   3    10302.70    10212.79    172.88 o
   0   2   3     3211.31     3227.69     52.43 o
   1   2   3     5273.11     5028.04     86.99 o
   2   2   3     2629.02     2530.39     42.13 o
   3   2   3      709.71      782.51     15.84 o
   4   2   3      447.33      399.49     13.59 o
   5   2   3     3176.41     2726.50    197.62 o
   6   2   3        5.46       21.36      9.69 o
   7   2   3      779.68      773.00     59.85 o
   8   2   3      114.02      102.65     14.82 o
   9   2   3       63.63       54.16     13.00 o
  10   2   3      136.65      140.17     13.24 o
  11   2   3     1134.52     1084.09     35.07 o
  12   2   3      242.70      239.75     18.91 o
  13   2   3      225.58      139.23     14.73 o
  14   2   3      110.36       57.69     22.06 o
  15   2   3      250.57      240.83     41.44 o
  17   2   3       10.05       -7.65     18.05 o
 -18   3   3      335.81      399.29     28.07 o
 -17   3   3      612.63      705.53     31.82 o
 -16   3   3      112.73      156.80     40.29 o
 -15   3   3      560.40      557.34     23.00 o
 -14   3   3      312.56      290.78     21.89 o
 -13   3   3      348.05      367.59     18.18 o
 -12   3   3      425.22      385.99     18.37 o
 -11   3   3      493.76      520.55     20.61 o
 -10   3   3        9.48       28.13     14.96 o
  -9   3   3     1339.41     1441.60     53.28 o
  -8   3   3     1161.56     1069.44     23.25 o
  -7   3   3       17.22       12.97      5.52 o
  -6   3   3        7.90        4.12      4.67 o
  -5   3   3       22.63       46.92      5.15 o
  -4   3   3     2651.10     2641.66     43.08 o
  -3   3   3        0.82        2.27      6.03 o
  -2   3   3     1878.17     1732.84     38.52 o
  -1   3   3    12406.97    12731.64    197.79 o
   0   3   3      748.95      748.58     25.01 o
   1   3   3       13.22        9.10      4.57 o
   2   3   3      129.99      138.85      6.35 o
   3   3   3      148.88      135.94      6.50 o
   4   3   3       15.43       33.10      6.58 o
   5   3   3       17.81       54.62     43.13 o
   6   3   3     2112.17     2089.18     49.33 o
   7   3   3      891.14      803.47     30.00 o
   8   3   3        0.10      -10.01     13.74 o
   9   3   3     2165.51     1938.63     74.12 o
  10   3   3       31.66       77.27     26.82 o
  11   3   3      615.20      537.17     26.54 o
  12   3   3     1220.32     1149.73     36.65 o
  13   3   3      231.66      214.45     16.76 o
  14   3   3       91.06       55.50     16.01 o
  15   3   3      440.47      458.80     23.02 o
  16   3   3      194.35      120.94     59.59 o
  17   3   3       47.89       16.88     24.92 o
 -17   4   3        3.99       30.42     24.53 o
 -16   4   3      396.95      443.38     33.26 o
 -15   4   3      555.71      584.55     25.56 o
 -14   4   3      193.37      193.16     15.08 o
 -13   4   3       76.59       65.61     16.68 o
 -12   4   3        1.82       11.33     10.05 o
 -11   4   3      247.44      294.16     29.32 o
 -10   4   3      140.44      185.13     13.65 o
  -9   4   3       24.69       26.65      9.56 o
  -8   4   3      207.85      228.67     11.11 o
  -7   4   3       73.72       32.31      7.81 o
  -6   4   3      183.56      248.82     10.36 o
  -5   4   3     6462.32     6408.98    111.59 o
  -4   4   3      458.71      429.58     12.05 o
  -3   4   3     4121.48     3941.02     69.76 o
  -2   4   3       11.42        9.32      3.88 o
  -1   4   3     6074.74     6290.01    108.48 o
   0   4   3     4946.89     5002.96     87.69 o
   1   4   3     1177.60     1387.97     28.15 o
   2   4   3        0.02        8.63      4.49 o
   3   4   3     1146.50     1281.76     24.65 o
   4   4   3      597.39      591.61     15.80 o
   5   4   3     3798.58     3857.73     70.90 o
   6   4   3      141.98      202.87     12.39 o
   7   4   3       12.68        3.04      6.68 o
   8   4   3      515.19      475.64     15.92 o
   9   4   3        7.11       30.52     13.34 o
  10   4   3     1793.82     1668.19     67.69 o
  11   4   3     2383.45     2579.91     62.83 o
  12   4   3      582.90      515.17     23.33 o
  13   4   3     1967.01     1916.76     52.09 o
  14   4   3      382.29      374.42     25.34 o
  15   4   3        0.05       93.22     28.26 o
  16   4   3        1.61      -13.94     13.94 o
 -17   5   3       32.88       47.34     32.58 o
 -16   5   3      163.08      150.09     17.81 o
 -15   5   3        0.01       23.60     15.47 o
 -14   5   3      146.51      162.71     23.55 o
 -13   5   3      230.04      196.79     29.73 o
 -12   5   3        1.64      -10.34     10.34 o
 -11   5   3      146.93      171.89     21.37 o
 -10   5   3      774.10      887.47     23.46 o
  -9   5   3      209.07      193.94     18.74 o
  -8   5   3      495.51      460.94     14.96 o
  -7   5   3     1062.67     1118.27     28.40 o
  -6   5   3       67.52      114.18      9.40 o
  -5   5   3      851.50      860.94     19.96 o
  -4   5   3     5868.27     5929.81     92.30 o
  -3   5   3      193.65      118.22      7.14 o
  -2   5   3      556.06      635.75     22.60 o
  -1   5   3     2466.42     2407.17     44.12 o
   0   5   3       37.14       29.96      6.09 o
   1   5   3     8390.32     8568.45    147.00 o
   2   5   3      419.82      448.95     13.18 o
   3   5   3        6.90        2.96      4.95 o
   4   5   3     1199.53     1213.21     21.73 o
   5   5   3      348.72      390.18     11.41 o
   6   5   3        5.62       13.98      6.15 o
   7   5   3     1030.15     1008.26     24.35 o
   8   5   3      666.44      687.32     19.60 o
   9   5   3     1463.15     1375.09     59.97 o
  10   5   3      301.27      313.87     16.62 o
  11   5   3       29.22       46.19     17.76 o
  12   5   3      589.65      582.28     35.58 o
  13   5   3       16.09      -10.40     15.50 o
  14   5   3        1.26      -16.68     16.68 o
  15   5   3      144.56       91.06     22.62 o
  16   5   3      156.48      101.66     62.22 o
 -17   6   3       19.47       36.61     19.13 o
 -16   6   3        0.17       14.77     15.32 o
 -15   6   3        1.55      -13.05     13.05 o
 -14   6   3       41.88       60.92     17.63 o
 -13   6   3      217.02      194.87     21.70 o
 -12   6   3      643.72      642.56     30.86 o
 -11   6   3      195.71      131.71     13.63 o
 -10   6   3        6.72        2.77      9.19 o
  -9   6   3      558.07      671.61     24.05 o
  -8   6   3       24.25       35.90     14.85 o
  -7   6   3      117.71      173.80     12.71 o
  -6   6   3     1784.85     1825.04     44.14 o
  -5   6   3      573.95      543.07     19.30 o
  -4   6   3      395.45      412.98     12.67 o
  -3   6   3        2.64        2.83      5.40 o
  -2   6   3       40.63       43.64     10.82 o
  -1   6   3      284.10      260.59      9.49 o
   0   6   3      408.88      422.71     10.74 o
   1   6   3     3254.05     3186.39     51.92 o
   2   6   3       61.78       82.07      6.06 o
   3   6   3      240.13      187.46      7.63 o
   4   6   3     1334.54     1352.73     23.40 o
   5   6   3      628.51      573.15     14.02 o
   6   6   3        3.18        2.21      5.24 o
   7   6   3      453.90      515.03     16.08 o
   8   6   3     2207.99     2192.17     44.57 o
   9   6   3      844.74      898.63     47.59 o
  10   6   3       20.84       16.86     12.55 o
  11   6   3      140.96      134.21     49.75 o
  12   6   3       15.70       -2.55     16.68 o
  13   6   3      593.71      542.16     24.55 o
  14   6   3        2.20      -14.52     15.50 o
  15   6   3      292.51      319.34     25.21 o
  16   6   3        0.00      -20.80     20.80 o
 -16   7   3       12.62       36.80     31.89 o
 -15   7   3      203.01      192.69     18.94 o
 -14   7   3       17.98       -5.55     13.86 o
 -13   7   3      225.99      243.32     25.32 o
 -12   7   3      668.69      658.28     25.61 o
 -11   7   3      974.09      890.13     30.05 o
 -10   7   3       38.92       71.50     17.10 o
  -9   7   3     1144.73     1132.04     33.41 o
  -8   7   3        0.42        2.11     11.74 o
  -7   7   3       82.44      106.78     14.30 o
  -6   7   3       18.83       20.94      9.34 o
  -5   7   3     1161.02     1327.20     34.70 o
  -4   7   3      293.09      351.77     18.94 o
  -3   7   3      181.37      251.94     10.26 o
  -2   7   3      830.57      816.87     19.95 o
  -1   7   3      247.63      291.76     10.27 o
   0   7   3      152.75      133.11      7.51 o
   1   7   3     1639.06     1689.87     30.11 o
   2   7   3        4.99       11.14      5.19 o
   3   7   3       19.04       17.25      5.81 o
   4   7   3        0.84        6.68      6.58 o
   5   7   3      256.35      221.55      8.87 o
   6   7   3       41.55       39.67      8.80 o
   7   7   3      103.49      101.08     13.26 o
   8   7   3     1183.41     1186.31     27.69 o
   9   7   3     2070.12     2041.87     43.12 o
  10   7   3       23.27       54.14     11.28 o
  11   7   3      305.56      282.67     16.26 o
  12   7   3        8.11      -14.89     14.89 o
  13   7   3      140.00       79.14     15.82 o
  14   7   3        4.56       16.09     19.04 o
  15   7   3      340.33      352.48     25.22 o
 -15   8   3      777.92      743.70     71.34 o
 -14   8   3        2.39        8.22     15.51 o
 -13   8   3      841.80      907.94     72.12 o
 -12   8   3     1080.27     1158.84     49.82 o
 -11   8   3      677.90      704.45     37.58 o
 -10   8   3        4.43       28.29     13.15 o
  -9   8   3       83.98      114.58     29.51 o
  -8   8   3        0.10        5.47      9.43 o
  -7   8   3      453.21      484.90     20.57 o
  -6   8   3       41.25       60.25     26.27 o
  -5   8   3       87.80       51.41      9.76 o
  -4   8   3      561.75      539.33     19.96 o
  -3   8   3      440.51      493.34     18.22 o
  -2   8   3      190.24      211.99     10.22 o
  -1   8   3        7.30        5.66      5.82 o
   0   8   3      320.58      356.51     11.65 o
   1   8   3      552.66      469.91     14.52 o
   2   8   3      129.13      110.82      8.48 o
   3   8   3      235.24      204.10     11.23 o
   4   8   3      404.62      436.61     11.27 o
   5   8   3       65.60       56.09      8.43 o
   6   8   3      161.56      166.66     10.18 o
   7   8   3     1018.56      990.72     44.85 o
   8   8   3     2504.01     2466.13     58.75 o
   9   8   3      668.23      573.69     21.64 o
  10   8   3        2.66       -7.40     11.09 o
  11   8   3      445.38      422.74     20.12 o
  12   8   3       56.82       55.60     11.91 o
  13   8   3       14.23       29.35     23.35 o
  14   8   3       23.07       60.38     16.98 o
 -15   9   3      192.77      282.55     26.15 o
 -14   9   3       29.60       65.15     25.41 o
 -13   9   3        3.30       24.36     18.96 o
 -12   9   3       93.75       58.97     28.56 o
 -11   9   3     1399.49     1499.09     41.98 o
 -10   9   3      602.29      479.83     21.68 o
  -9   9   3      673.40      671.82     43.96 o
  -8   9   3        0.72       15.30     12.17 o
  -7   9   3      536.80      552.83     57.40 o
  -6   9   3      102.01      113.25     11.97 o
  -5   9   3      511.28      457.21     19.11 o
  -4   9   3      458.57      501.95     20.04 o
  -3   9   3     2154.73     2027.47     48.60 o
  -2   9   3     1612.24     1677.32     46.26 o
  -1   9   3      373.34      371.15     12.11 o
   0   9   3      172.27      165.51      9.36 o
   1   9   3     1340.92     1336.51     34.82 o
   2   9   3       25.22       36.41      8.91 o
   3   9   3      362.19      330.32     15.79 o
   4   9   3      274.73      271.75     20.51 o
   5   9   3     1191.11     1182.33     44.00 o
   6   9   3      107.07      134.30     12.97 o
   7   9   3      863.01      860.79     28.29 o
   8   9   3       11.85       31.66     11.02 o
   9   9   3      465.10      501.35     21.13 o
  10   9   3       56.34       71.97     19.32 o
  11   9   3      403.90      337.00     29.82 o
  12   9   3      104.45      113.16     15.42 o
  13   9   3       99.15      141.53     51.91 o
  14   9   3      156.07      244.56     23.77 o
 -14  10   3       39.91        5.54     18.84 o
 -13  10   3      119.07      136.29     17.18 o
 -12  10   3      239.08      246.26     18.38 o
 -11  10   3      150.43      225.46     17.99 o
 -10  10   3     1469.71     1535.23     43.18 o
  -9  10   3       56.87       46.78     12.10 o
  -8  10   3       83.09      101.54     12.93 o
  -7  10   3       11.39        6.18      9.14 o
  -6  10   3      696.59      703.85     24.69 o
  -5  10   3       54.08       26.14     10.55 o
  -4  10   3      116.18      118.13     12.82 o
  -3  10   3      119.55      110.20     14.41 o
  -2  10   3     1899.50     1839.57     49.10 o
  -1  10   3      406.52      408.97     19.10 o
   0  10   3     1539.25     1515.42     43.11 o
   1  10   3     4286.45     4260.52     83.89 o
   2  10   3      283.83      255.79     22.08 o
   3  10   3     1990.85     2005.46     64.18 o
   4  10   3      121.25      121.40     43.96 o
   5  10   3     1437.10     1346.26     48.36 o
   6  10   3      312.26      320.26     23.63 o
   7  10   3      367.18      356.19     54.26 o
   8  10   3      186.37      174.20     18.79 o
   9  10   3        0.20      -14.09     14.72 o
  10  10   3       21.67        6.54     13.31 o
  11  10   3        2.16        8.45     13.30 o
  12  10   3      154.42      127.74     15.59 o
  13  10   3      221.40      224.57     18.24 o
 -13  11   3       46.70       33.97     12.56 o
 -12  11   3        6.39       11.84     22.97 o
 -11  11   3      303.23      275.03     17.82 o
 -10  11   3       14.54       19.29     11.42 o
  -9  11   3     1455.84     1472.74     80.00 o
  -8  11   3       26.43        9.17     17.98 o
  -7  11   3        6.26       17.58     15.10 o
  -6  11   3      525.68      545.12     27.75 o
  -5  11   3       32.56       43.37     14.38 o
  -4  11   3       22.83       36.50     21.00 o
  -3  11   3      420.11      369.99     21.17 o
  -2  11   3       12.27       -1.27     18.02 o
  -1  11   3     1174.24     1165.03     36.30 o
   0  11   3      195.53      200.10     24.92 o
   1  11   3        7.27        7.22      9.32 o
   2  11   3     1759.34     1689.02     56.08 o
   3  11   3       76.85       60.13     23.45 o
   4  11   3       91.88       78.92     19.13 o
   5  11   3      131.27       96.03     15.26 o
   6  11   3       40.54       84.99     16.59 o
   7  11   3      787.52      770.43     41.51 o
   8  11   3       37.88       51.54     15.99 o
   9  11   3      699.19      665.08     46.31 o
  10  11   3      114.77      117.47     19.01 o
  11  11   3       10.84        6.06     32.58 o
  12  11   3      132.62      141.97     29.14 o
 -11  12   3        2.18      -13.16     16.42 o
 -10  12   3       55.52       82.22     40.72 o
  -9  12   3       26.53       34.67     18.09 o
  -8  12   3       10.14       21.00     31.89 o
  -7  12   3       45.25      103.62     26.59 o
  -6  12   3      234.28      271.41     22.88 o
  -5  12   3     1214.29     1232.44     46.01 o
  -4  12   3      635.40      659.06     32.59 o
  -3  12   3     1102.60     1170.16     37.03 o
  -2  12   3      235.61      266.25     16.23 o
  -1  12   3      809.01      784.19     34.32 o
   0  12   3     1040.98     1006.81     42.10 o
   1  12   3       68.17       20.66     13.57 o
   2  12   3      240.27      228.58     16.69 o
   3  12   3       32.14       25.49     13.04 o
   4  12   3      364.56      343.88     23.71 o
   5  12   3       39.18       64.59     27.08 o
   6  12   3       32.14       32.88     14.52 o
   7  12   3      236.71      252.23     21.78 o
   8  12   3       11.50       48.02     16.57 o
   9  12   3        4.82        4.91     15.14 o
  10  12   3      310.32      253.60     24.70 o
 -10  13   3        4.74       22.69     24.83 o
  -9  13   3       37.98       18.84     17.86 o
  -8  13   3       76.70       35.75     16.65 o
  -7  13   3      247.93      220.39     22.57 o
  -6  13   3      258.74      273.82     26.59 o
  -5  13   3       30.94       22.74     15.42 o
  -4  13   3        0.03       28.74     14.13 o
  -3  13   3      280.74      239.50     20.61 o
  -2  13   3      148.79      139.40     15.47 o
  -1  13   3      296.70      287.50     24.98 o
   0  13   3      149.50      156.05     19.50 o
   1  13   3       77.14       71.58     16.98 o
   2  13   3      204.74      172.77     19.80 o
   3  13   3      335.41      318.33     36.27 o
   4  13   3      230.86      209.95     20.22 o
   5  13   3       21.44       -5.93     13.30 o
   6  13   3      113.92      138.59     22.86 o
   7  13   3       34.29       40.64     15.65 o
   8  13   3       67.13      104.16     19.62 o
   9  13   3      179.03      188.25     21.46 o
  -8  14   3        9.87      -15.83     15.83 o
  -7  14   3        6.10       35.92     16.71 o
  -6  14   3      405.55      457.11     40.43 o
  -5  14   3      159.27      155.16     15.83 o
  -4  14   3        2.47       23.91     16.67 o
  -3  14   3       19.28        4.19     13.67 o
  -2  14   3        7.30       -9.84     14.28 o
  -1  14   3       39.65       32.32     18.35 o
   0  14   3        5.15      -14.26     15.06 o
   1  14   3      480.75      489.03     42.39 o
   2  14   3      131.18       93.62     17.40 o
   3  14   3      111.58      162.45     46.22 o
   4  14   3      309.36      337.58     24.14 o
   5  14   3      112.12      150.23     18.65 o
   6  14   3      105.91       98.14     19.42 o
   7  14   3      183.18      135.69     19.39 o
  -4  15   3        7.63       65.32     53.77 o
  -3  15   3       56.45       27.81     31.30 o
  -2  15   3      157.47      180.94     23.45 o
  -1  15   3       46.72       68.88     20.25 o
   0  15   3      470.23      439.13     37.09 o
   1  15   3      329.34      433.05     61.03 o
   2  15   3       38.22       37.06     16.81 o
   3  15   3        6.51      -22.57     22.57 o
 -18   0   4      710.19      703.74     49.85 o
 -16   0   4     4434.80     5059.80    184.67 o
 -14   0   4     4854.64     5181.47    183.88 o
 -12   0   4      303.35      331.44     20.59 o
 -10   0   4      241.19      291.01     17.44 o
  -8   0   4     1052.41     1118.75     34.30 o
  -6   0   4     2224.70     2263.17     59.40 o
  -4   0   4     1326.45     1162.86     33.26 o
  -2   0   4        5.57        7.43      7.56 o
   0   0   4     7344.58     6936.45    165.21 o
   2   0   4     1837.37     1754.45     49.03 o
   4   0   4     4111.98     3844.26    130.31 o
   6   0   4    11516.46    11257.63    364.43 o
   8   0   4     2163.06     1925.17     81.44 o
  10   0   4     1899.87     1756.40     88.70 o
  12   0   4        3.76       16.07     39.54 o
  14   0   4        3.99      -14.52     23.94 o
 -18   1   4      279.33      322.73     30.03 o
 -17   1   4        8.70       50.71     17.05 o
 -16   1   4       25.98       39.79     15.37 o
 -15   1   4        0.58        9.04     12.96 o
 -14   1   4     1373.72     1570.79     50.56 o
 -13   1   4      145.81      149.09     15.85 o
 -12   1   4     1569.30     1687.63     42.56 o
 -11   1   4        6.28        6.07     10.25 o
 -10   1   4     2143.99     2203.59     43.29 o
  -9   1   4      111.70      114.90     11.53 o
  -8   1   4     1784.50     1754.41     35.80 o
  -7   1   4      255.17      259.51     14.47 o
  -6   1   4     5712.22     6088.73    104.24 o
  -5   1   4     1609.01     1627.86     31.23 o
  -4   1   4     5266.45     5421.03     92.58 o
  -3   1   4    20612.81    20588.48    339.29 o
  -2   1   4      332.18      349.45      9.12 o
  -1   1   4      497.07      449.01      9.49 o
   0   1   4     2878.86     2848.92     42.79 o
   1   1   4     1266.92     1118.50     19.21 o
   2   1   4      412.27      389.07      9.79 o
   3   1   4      169.40      120.19      8.53 o
   4   1   4     5123.22     5381.94    126.28 o
   5   1   4       10.81        0.98      7.07 o
   6   1   4     9455.51     9586.21    222.09 o
   7   1   4      508.80      519.15     22.86 o
   8   1   4      422.41      422.02     23.72 o
   9   1   4      145.36      125.74     18.29 o
  10   1   4       80.80      103.91     20.95 o
  11   1   4        0.05       37.58     82.13 o
  12   1   4        8.38       -4.30     49.75 o
  13   1   4      304.94      292.50     35.45 o
  14   1   4       16.78       29.79     54.56 o
  15   1   4        7.34      -20.21     20.21 o
  16   1   4       74.86      -16.13     16.13 o
 -18   2   4        5.04        7.46     21.00 o
 -17   2   4       84.43      148.88     69.77 o
 -16   2   4      188.16      156.99     34.64 o
 -15   2   4      325.25      421.33     54.07 o
 -14   2   4      194.03      244.36     16.66 o
 -13   2   4       63.94       71.64     19.11 o
 -12   2   4      158.25      147.22     14.33 o
 -11   2   4       23.76       15.97     10.91 o
 -10   2   4      333.51      381.37     17.24 o
  -9   2   4       32.07       18.20     14.06 o
  -8   2   4      122.20       81.01      7.68 o
  -7   2   4      355.15      371.51     12.13 o
  -6   2   4     5041.09     4863.16     84.22 o
  -5   2   4       24.87       48.54      5.54 o
  -4   2   4      553.70      596.94     13.10 o
  -3   2   4       13.10       25.92      4.69 o
  -2   2   4     5033.47     5092.67     79.25 o
  -1   2   4     5748.11     5550.16     87.39 o
   0   2   4      365.08      357.42      9.29 o
   1   2   4      933.80      958.23     20.07 o
   2   2   4       45.36       37.84      4.64 o
   3   2   4       75.00       82.48      5.66 o
   4   2   4      211.44      184.72      9.25 o
   5   2   4     1649.90     1860.17     50.12 o
   6   2   4     2712.00     2656.69    272.68 o
   7   2   4        3.49       -4.31      8.38 o
   8   2   4        5.85       14.91      9.39 o
   9   2   4       70.97       80.81     16.81 o
  10   2   4      448.63      391.90     28.53 o
  11   2   4     3247.33     3345.59     80.34 o
  12   2   4        4.66       13.14     12.06 o
  13   2   4      181.89      138.80     37.94 o
  14   2   4      204.04      113.73     17.37 o
  15   2   4       55.60       37.27     43.34 o
  16   2   4      230.78      156.94     22.86 o
 -18   3   4       27.73       42.98     24.73 o
 -17   3   4       79.49      106.01     22.76 o
 -16   3   4      455.17      456.95     24.75 o
 -15   3   4        3.25       10.54     13.01 o
 -14   3   4       30.09       46.60     31.10 o
 -13   3   4      127.93      134.19     13.90 o
 -12   3   4      881.83      873.21     27.83 o
 -11   3   4      170.08      185.54     21.58 o
 -10   3   4      218.11      219.00     15.37 o
  -9   3   4       52.41       72.42     20.91 o
  -8   3   4       39.48       13.18      6.14 o
  -7   3   4        0.12       15.75      6.07 o
  -6   3   4       31.97       38.99      6.57 o
  -5   3   4       16.54       22.47      5.95 o
  -4   3   4        1.89       -2.30      3.96 o
  -3   3   4      222.55      204.84      8.21 o
  -2   3   4     6549.93     6729.22    115.80 o
  -1   3   4        4.72        6.25      3.82 o
   0   3   4    12495.14    12691.36    214.69 o
   1   3   4      345.69      328.20     10.21 o
   2   3   4       79.90      101.15      5.84 o
   3   3   4        1.53        3.04      3.96 o
   4   3   4      793.40      853.31     19.56 o
   5   3   4      473.04      504.21     37.27 o
   6   3   4      593.85      500.47     18.11 o
   7   3   4        7.19       39.94      9.75 o
   8   3   4     2744.50     2514.88     71.39 o
   9   3   4       68.04       26.70     12.69 o
  10   3   4      214.97      169.56     23.22 o
  11   3   4     2997.77     2925.05     82.47 o
  12   3   4      103.49      100.86     33.77 o
  13   3   4      840.73      828.24     37.76 o
  14   3   4     1057.29      916.64     40.56 o
  15   3   4      241.88      187.31     26.34 o
  16   3   4     1356.53     1293.34     56.27 o
 -17   4   4      275.65      274.55     36.11 o
 -16   4   4       10.70        8.05     21.19 o
 -15   4   4       18.80        1.73     20.51 o
 -14   4   4       21.49       62.22     13.82 o
 -13   4   4      136.51      135.18     14.88 o
 -12   4   4      542.43      501.05     21.75 o
 -11   4   4      159.65      152.48     15.82 o
 -10   4   4      261.81      296.41     15.99 o
  -9   4   4       50.07       89.33     22.58 o
  -8   4   4      883.19      909.72     22.21 o
  -7   4   4      459.21      452.51     16.00 o
  -6   4   4       95.27      108.63     11.36 o
  -5   4   4       76.43       72.06      7.34 o
  -4   4   4        2.84        8.51      5.16 o
  -3   4   4     3288.10     3322.33     59.69 o
  -2   4   4     3078.55     3315.21     54.39 o
  -1   4   4      352.07      344.93      9.29 o
   0   4   4     5951.68     5748.75     99.82 o
   1   4   4     1553.22     1527.73     31.02 o
   2   4   4     6971.52     6949.11    116.61 o
   3   4   4      246.93      231.11      8.63 o
   4   4   4      172.29      209.18      9.61 o
   5   4   4       25.72       31.71      6.23 o
   6   4   4       21.11       18.41      7.09 o
   7   4   4       69.48       70.98     10.52 o
   8   4   4      254.91      246.25     30.06 o
   9   4   4       60.60       55.47     12.98 o
  10   4   4      461.08      461.31     36.02 o
  11   4   4     3028.49     3003.28     71.51 o
  12   4   4     1701.41     1638.03     46.66 o
  13   4   4      549.97      458.38     23.78 o
  14   4   4      436.64      430.40     22.40 o
  15   4   4        8.69      -15.68     15.68 o
  16   4   4        6.31       31.40     20.21 o
 -17   5   4      354.72      387.73     68.78 o
 -16   5   4       10.17        5.66     13.94 o
 -15   5   4      163.53      168.65     18.68 o
 -14   5   4      334.11      321.51     31.01 o
 -13   5   4      128.48       96.49     30.91 o
 -12   5   4       97.18      105.66     16.64 o
 -11   5   4     1112.75     1146.99     41.51 o
 -10   5   4     2389.36     2580.07    115.88 o
  -9   5   4      403.99      380.16     14.66 o
  -8   5   4      513.01      577.11     17.10 o
  -7   5   4      215.59      237.31     10.96 o
  -6   5   4      120.62      130.33      9.52 o
  -5   5   4      378.27      380.82     12.11 o
  -4   5   4       26.21       31.63      5.12 o
  -3   5   4      146.70      140.70      8.02 o
  -2   5   4     2431.80     2594.60     67.90 o
  -1   5   4      102.71       98.87      6.41 o
   0   5   4     7980.42     8335.38    143.87 o
   1   5   4       23.53       44.05      7.41 o
   2   5   4        4.66       -0.39      6.22 o
   3   5   4      764.76      875.71     19.00 o
   4   5   4     1102.41     1103.58     23.17 o
   5   5   4      483.34      474.47     14.34 o
   6   5   4      529.87      513.17     19.09 o
   7   5   4      402.05      411.68     14.55 o
   8   5   4     2555.07     2491.35     50.49 o
   9   5   4      162.47      147.17     13.09 o
  10   5   4     1699.62     1657.68     42.88 o
  11   5   4      337.92      356.95     33.72 o
  12   5   4      760.10      771.70     45.30 o
  13   5   4       68.99       46.97     13.90 o
  14   5   4      617.71      665.30     44.04 o
  15   5   4       22.08        2.55     17.66 o
  16   5   4       83.07       79.87     63.78 o
 -17   6   4       48.57       21.97     58.97 o
 -16   6   4      441.64      442.09    104.21 o
 -15   6   4      481.02      542.73     52.30 o
 -14   6   4      174.57      216.21     41.11 o
 -13   6   4        2.87      -17.07     20.21 o
 -12   6   4       60.87       51.66     17.76 o
 -11   6   4       20.73        0.95     18.86 o
 -10   6   4      145.63      125.95     13.12 o
  -9   6   4      422.08      443.34     20.02 o
  -8   6   4      914.09      945.97     39.43 o
  -7   6   4        2.98       10.95      8.61 o
  -6   6   4       23.07       23.11      8.61 o
  -5   6   4      844.90      912.93     26.36 o
  -4   6   4       43.56       71.86     13.68 o
  -3   6   4       22.53        1.55      5.49 o
  -2   6   4      156.13      145.36     10.08 o
  -1   6   4      614.20      611.40     13.79 o
   0   6   4      808.57      685.49     16.85 o
   1   6   4      170.77      135.69     14.87 o
   2   6   4     1206.65     1200.02     26.13 o
   3   6   4      262.75      248.41      8.89 o
   4   6   4     2427.02     2440.93     39.48 o
   5   6   4      981.16      890.74     19.38 o
   6   6   4        9.33        5.64      7.70 o
   7   6   4     2485.10     2469.32     49.16 o
   8   6   4      210.07      219.60     14.61 o
   9   6   4      282.69      273.58     15.47 o
  10   6   4       63.73       33.24     11.70 o
  11   6   4      783.02      723.63     37.02 o
  12   6   4      228.21      206.54     33.23 o
  13   6   4        2.76       14.81     18.08 o
  14   6   4       13.00       51.39     21.83 o
  15   6   4       48.88       70.45     29.24 o
 -16   7   4      286.47      263.89     26.30 o
 -15   7   4      186.25      159.62     21.69 o
 -14   7   4      195.73      168.14     17.97 o
 -13   7   4        9.31        3.11     30.61 o
 -12   7   4        1.23       -8.55     12.05 o
 -11   7   4      191.25      241.37     16.57 o
 -10   7   4      309.11      334.17     22.17 o
  -9   7   4      325.89      375.60     18.09 o
  -8   7   4       95.17       73.61     11.92 o
  -7   7   4       18.96       35.98     10.70 o
  -6   7   4       44.38       66.88     15.95 o
  -5   7   4       12.11       14.35      8.78 o
  -4   7   4     1432.92     1447.69     36.79 o
  -3   7   4     1430.80     1455.80     31.00 o
  -2   7   4     1070.15     1077.71     24.64 o
  -1   7   4     2211.83     2399.64     42.70 o
   0   7   4       35.56       44.09      6.67 o
   1   7   4       80.06       83.37      6.53 o
   2   7   4     1136.72     1212.97     23.37 o
   3   7   4       57.28       60.06      5.68 o
   4   7   4      220.25      197.32      8.97 o
   5   7   4      326.65      318.11     10.80 o
   6   7   4     2432.29     2412.53     47.61 o
   7   7   4        2.14        5.89      9.39 o
   8   7   4      103.21      108.58      9.26 o
   9   7   4       16.86       -7.39      7.39 o
  10   7   4      768.36      748.03     61.43 o
  11   7   4        0.97       59.64     41.41 o
  12   7   4      221.61      193.16     20.23 o
  13   7   4       61.14       76.68     14.69 o
  14   7   4      495.15      526.80     30.59 o
  15   7   4        9.07      -14.38     14.38 o
 -15   8   4       92.29      147.68     90.86 o
 -14   8   4       59.71      108.66     19.02 o
 -13   8   4       36.64       23.11     32.09 o
 -12   8   4       31.19       -2.22     10.39 o
 -11   8   4       29.88       44.09     10.95 o
 -10   8   4       52.55       40.90     11.22 o
  -9   8   4       47.88       38.92     10.06 o
  -8   8   4     1884.54     1713.07     44.99 o
  -7   8   4       81.68      104.06     13.25 o
  -6   8   4     2230.93     2220.40     53.62 o
  -5   8   4      484.58      413.31     18.67 o
  -4   8   4       21.74       38.17      9.54 o
  -3   8   4       17.79       39.26     18.04 o
  -2   8   4       23.33       36.73      6.38 o
  -1   8   4      248.83      234.35      9.80 o
   0   8   4      383.60      363.53     12.10 o
   1   8   4       68.78       47.50      7.18 o
   2   8   4       16.46        8.81      5.98 o
   3   8   4      121.66      132.87      9.38 o
   4   8   4       17.33       30.68      7.62 o
   5   8   4       45.33       36.57      8.11 o
   6   8   4     1283.60     1243.41     36.74 o
   7   8   4      120.76      143.08     20.73 o
   8   8   4     4987.65     4975.88    108.48 o
   9   8   4        1.56        4.38     24.24 o
  10   8   4       32.35       25.12     11.28 o
  11   8   4      143.71      104.34     29.66 o
  12   8   4      527.17      552.39     29.89 o
  13   8   4       39.76       -0.58     40.52 o
  14   8   4       22.32        4.18     13.15 o
 -15   9   4        3.36       17.95     17.17 o
 -14   9   4       80.44       70.06     16.19 o
 -13   9   4       67.87      115.90     13.54 o
 -12   9   4       55.34       44.13     12.28 o
 -11   9   4       62.52       66.67     21.17 o
 -10   9   4     1394.29     1412.24     40.84 o
  -9   9   4      181.12      160.94     15.59 o
  -8   9   4        9.95        3.73     20.49 o
  -7   9   4      129.55      105.98     12.49 o
  -6   9   4     1282.39     1302.40     36.53 o
  -5   9   4      134.75      110.89     15.64 o
  -4   9   4     2666.48     2719.37     63.42 o
  -3   9   4      416.73      370.24     22.87 o
  -2   9   4        0.17       -7.51      7.51 o
  -1   9   4      363.39      331.45     12.24 o
   0   9   4      440.59      442.34     13.66 o
   1   9   4       82.32       77.36      9.55 o
   2   9   4       34.01       34.92     10.79 o
   3   9   4      228.30      228.88     10.45 o
   4   9   4      404.32      384.19     28.65 o
   5   9   4       11.16       37.46     12.00 o
   6   9   4       42.57       -6.62     12.20 o
   7   9   4      208.51      205.72     14.97 o
   8   9   4       87.72       93.83     13.98 o
   9   9   4      904.90      851.32     27.94 o
  10   9   4       55.17       33.46     11.30 o
  11   9   4      120.46      140.78     15.29 o
  12   9   4        0.03       14.20     11.16 o
  13   9   4       25.70       58.13     17.55 o
 -14  10   4       50.54      129.94     24.73 o
 -13  10   4      123.39      102.08     19.76 o
 -12  10   4        0.00       10.62     21.33 o
 -11  10   4       83.14       88.57     18.84 o
 -10  10   4      421.77      321.66     18.15 o
  -9  10   4      181.42      177.01     22.11 o
  -8  10   4      850.76      867.91     32.92 o
  -7  10   4     1548.47     1523.12     41.57 o
  -6  10   4      430.94      369.90     17.33 o
  -5  10   4      253.15      255.32     14.56 o
  -4  10   4      307.33      332.58     16.58 o
  -3  10   4      383.62      391.26     17.58 o
  -2  10   4      499.59      538.28     18.99 o
  -1  10   4       33.13       13.43     12.15 o
   0  10   4        6.34       13.28      7.80 o
   1  10   4      237.90      193.42     12.10 o
   2  10   4      641.33      690.12     23.53 o
   3  10   4       74.45       74.42     14.27 o
   4  10   4        7.71        5.64     12.68 o
   5  10   4       36.02       47.41     17.86 o
   6  10   4       42.09       11.17     12.63 o
   7  10   4       60.39       76.01     47.39 o
   8  10   4       92.59       44.44     25.02 o
   9  10   4      205.87      186.27     28.36 o
  10  10   4      793.25      831.50     44.35 o
  11  10   4      309.95      303.44     40.72 o
  12  10   4        1.89       23.01     13.52 o
 -12  11   4     1019.70      987.06     40.41 o
 -11  11   4       24.62       54.04     53.87 o
 -10  11   4       64.73       61.40     12.09 o
  -9  11   4      197.43      151.46     15.57 o
  -8  11   4      291.09      237.94     16.71 o
  -7  11   4        5.64       16.14     10.45 o
  -6  11   4      311.05      307.45     16.30 o
  -5  11   4       25.51       18.73     25.12 o
  -4  11   4      702.88      602.00     30.54 o
  -3  11   4        7.83       16.56      9.31 o
  -2  11   4     2132.52     2256.16     58.43 o
  -1  11   4     1064.88     1124.43     36.43 o
   0  11   4     1063.93     1051.51     33.22 o
   1  11   4      287.17      254.91     19.49 o
   2  11   4      834.34      721.38     30.62 o
   3  11   4      215.24      204.73     18.37 o
   4  11   4      695.73      707.70     32.58 o
   5  11   4      155.35      150.33     31.40 o
   6  11   4      178.71      148.16     17.89 o
   7  11   4      165.80      120.70     21.88 o
   8  11   4      155.33      153.22     19.45 o
   9  11   4      391.66      390.60     26.10 o
  10  11   4       24.06       16.58     17.86 o
  11  11   4       68.27       92.50     68.29 o
 -11  12   4        8.76       30.12     13.59 o
 -10  12   4      210.26      259.56     22.23 o
  -9  12   4        0.30       22.39     49.85 o
  -8  12   4       30.69       34.12     15.14 o
  -7  12   4      200.57      211.84     21.16 o
  -6  12   4      348.60      378.59     26.01 o
  -5  12   4      302.23      211.83     58.19 o
  -4  12   4      175.73      170.99     24.62 o
  -3  12   4      165.20      149.21     16.24 o
  -2  12   4       41.00       47.94     11.82 o
  -1  12   4       36.59       16.36     10.65 o
   0  12   4      252.38      256.78     19.64 o
   1  12   4        2.19       31.40     18.84 o
   2  12   4      119.65      121.52     12.83 o
   3  12   4      812.25      767.59     34.64 o
   4  12   4      109.83      112.05     17.76 o
   5  12   4      123.50      147.26     34.34 o
   6  12   4      275.87      271.87     46.02 o
   7  12   4      133.62      107.87     17.98 o
   8  12   4      108.95      147.66     19.36 o
   9  12   4       18.22       25.69     15.73 o
  10  12   4      206.49      221.11     29.44 o
  -9  13   4       13.27       -9.03     20.21 o
  -8  13   4        0.01      -15.26     15.26 o
  -7  13   4       33.62       74.30     21.88 o
  -6  13   4      140.41      119.04     16.71 o
  -5  13   4        0.19        8.20     11.84 o
  -4  13   4      224.95      268.39     17.18 o
  -3  13   4        9.27       12.01     12.39 o
  -2  13   4     1728.96     1871.05     52.89 o
  -1  13   4        3.25       12.36     23.75 o
   0  13   4      812.44      812.45     38.42 o
   1  13   4      174.68      177.11     20.47 o
   2  13   4        3.57       22.92     41.41 o
   3  13   4        0.89        1.33     17.80 o
   4  13   4       68.09       48.60     16.76 o
   5  13   4       31.35       16.99     43.08 o
   6  13   4      314.47      403.11     27.15 o
   7  13   4      431.06      413.57     31.79 o
   8  13   4      390.96      419.26     28.29 o
  -7  14   4       18.07      -14.71     14.71 o
  -6  14   4      317.15      386.63     30.48 o
  -5  14   4        6.86      -11.59     11.59 o
  -4  14   4      197.45      168.39     18.04 o
  -3  14   4      414.12      420.61     32.00 o
  -2  14   4        0.17       -5.72     15.01 o
  -1  14   4        0.42        3.70     29.63 o
   0  14   4        0.17       66.17     17.86 o
   1  14   4      182.39      176.10     20.12 o
   2  14   4      378.21      362.41     27.30 o
   3  14   4      450.38      536.42     32.96 o
   4  14   4     1127.12     1253.13     58.97 o
   5  14   4        5.89       23.55     29.04 o
   6  14   4        3.85       30.61     28.85 o
  -3  15   4        0.09       -8.81     15.46 o
  -2  15   4      113.46      128.76     21.07 o
  -1  15   4       60.59       52.70     63.58 o
   0  15   4        2.69       34.54     18.65 o
   1  15   4      135.18      176.91     36.21 o
   2  15   4        5.69       22.18     22.18 o
 -17   0   5      201.46      188.20     29.63 o
 -15   0   5      276.10      354.03     31.79 o
 -13   0   5     1832.17     1988.16     82.82 o
 -11   0   5      563.71      542.29     24.21 o
  -9   0   5     2483.19     2524.50     68.08 o
  -7   0   5     3105.71     3093.44     86.94 o
  -5   0   5     3227.84     3258.44     82.04 o
  -3   0   5      222.45      258.53     13.46 o
  -1   0   5        5.12       20.25      8.53 o
   1   0   5     1770.44     1748.43     40.10 o
   3   0   5     5462.24     5300.59    175.84 o
   5   0   5    14287.69    14235.85    458.23 o
   7   0   5      270.51      319.10     22.76 o
   9   0   5        3.27        0.78     16.48 o
  11   0   5       43.14       43.37     29.04 o
  13   0   5      556.75      399.50     41.02 o
  15   0   5       85.58       43.37     27.08 o
 -18   1   5        0.49       34.62     46.12 o
 -17   1   5        4.11       59.80     19.43 o
 -16   1   5        0.28       43.56     33.56 o
 -15   1   5       80.30       78.13     16.29 o
 -14   1   5        4.74       35.52     16.88 o
 -13   1   5     1273.34     1281.37     34.67 o
 -12   1   5       32.27       29.46     10.62 o
 -11   1   5      296.99      294.34     16.17 o
 -10   1   5      316.03      303.53     15.35 o
  -9   1   5        3.05       -1.84      6.76 o
  -8   1   5      444.70      449.11     14.07 o
  -7   1   5      452.18      493.81     16.12 o
  -6   1   5     1107.83     1148.75     24.21 o
  -5   1   5    10537.35    10433.76    174.75 o
  -4   1   5     8509.27     8839.86    251.59 o
  -3   1   5     4906.84     4989.40     85.71 o
  -2   1   5     9869.13    10187.13    201.78 o
  -1   1   5       31.33       22.63      4.24 o
   0   1   5      953.31      992.51     17.37 o
   1   1   5     1046.93     1032.27     18.26 o
   2   1   5      304.16      323.00      9.32 o
   3   1   5      131.82      127.70      7.07 o
   4   1   5     2548.68     2494.18     62.44 o
   5   1   5       15.22       38.80      8.34 o
   6   1   5      422.76      497.22     19.29 o
   7   1   5      546.66      649.69     24.73 o
   8   1   5      179.52      189.80     16.47 o
   9   1   5       26.78       14.45     12.46 o
  10   1   5      282.83      284.15     34.15 o
  11   1   5       95.60      141.54     25.15 o
  12   1   5       92.45      127.99     32.38 o
  13   1   5      518.31      446.71     36.18 o
  14   1   5       41.88       16.70     21.42 o
  15   1   5      416.76      349.58     50.14 o
 -18   2   5        2.43        6.41     57.60 o
 -17   2   5     3009.53     3299.61     92.53 o
 -16   2   5      150.46      240.71     28.65 o
 -15   2   5      183.74      233.84     19.44 o
 -14   2   5       83.79       71.93     11.92 o
 -13   2   5       18.81       28.43     17.30 o
 -12   2   5       40.88       53.38     16.42 o
 -11   2   5       75.51       80.60     12.27 o
 -10   2   5       19.48       32.49     10.84 o
  -9   2   5        8.95       20.37      8.95 o
  -8   2   5     1019.56     1076.68     28.69 o
  -7   2   5      582.88      700.50     17.30 o
  -6   2   5     1063.85     1135.35     23.98 o
  -5   2   5       40.27       93.80      7.07 o
  -4   2   5       92.22       95.10      6.07 o
  -3   2   5     6585.32     6612.54    102.45 o
  -2   2   5     1360.08     1381.48     24.55 o
  -1   2   5       30.25       51.48      4.46 o
   0   2   5      415.75      418.08     13.29 o
   1   2   5     1208.56     1243.02     23.08 o
   2   2   5        9.19        5.27      4.11 o
   3   2   5      935.88     1014.24     20.00 o
   4   2   5     3205.00     3368.08     61.02 o
   5   2   5     1128.24     1175.47     33.65 o
   6   2   5       22.94       23.99      9.07 o
   7   2   5     1120.18     1111.55     43.66 o
   8   2   5      822.44      698.39     27.80 o
   9   2   5      442.94      408.31     22.49 o
  10   2   5      218.55      199.57     21.03 o
  11   2   5       50.70       16.13     18.39 o
  12   2   5       34.27       10.23     19.48 o
  13   2   5       41.49       27.63     14.61 o
  14   2   5      299.21      297.79     35.22 o
  15   2   5        2.69      -11.19     28.85 o
  16   2   5        0.98        0.78     28.06 o
 -18   3   5       23.30      153.07     29.04 o
 -17   3   5       55.41       65.94     22.18 o
 -16   3   5      105.83      141.56     38.07 o
 -15   3   5       36.23       24.84     10.95 o
 -14   3   5       85.98       93.84     16.20 o
 -13   3   5       24.05       11.36      8.89 o
 -12   3   5      737.46      748.37     24.69 o
 -11   3   5       77.77       65.44     12.44 o
 -10   3   5      221.54      228.62     17.95 o
  -9   3   5        4.42        4.66     16.06 o
  -8   3   5      570.86      551.54     15.32 o
  -7   3   5       11.88       23.57      7.19 o
  -6   3   5     3660.31     3682.26     60.65 o
  -5   3   5     2374.30     2346.08     39.52 o
  -4   3   5      525.91      580.06     13.25 o
  -3   3   5     2108.79     2153.49     36.19 o
  -2   3   5     1262.45     1372.71     27.39 o
  -1   3   5     2229.05     2558.94     39.69 o
   0   3   5     1487.84     1589.75     28.36 o
   1   3   5      129.81      164.38      7.52 o
   2   3   5      749.38      774.07     16.25 o
   3   3   5      222.34      181.42      7.32 o
   4   3   5     2795.01     2778.55     47.36 o
   5   3   5     6876.38     6863.49    138.38 o
   6   3   5      181.65      149.22     12.59 o
   7   3   5      189.64      204.35     50.14 o
   8   3   5      192.52      146.33     22.27 o
   9   3   5       35.95        4.03     24.04 o
  10   3   5     2012.83     2002.37    186.73 o
  11   3   5      838.90      824.50     40.46 o
  12   3   5        0.18        9.44     19.29 o
  13   3   5     1051.06     1021.59     35.99 o
  14   3   5        6.98       -4.48     21.69 o
  15   3   5      487.55      480.33     25.76 o
  16   3   5      219.49      111.01     17.13 o
 -17   4   5      232.81      317.72     40.82 o
 -16   4   5      451.07      475.19     33.75 o
 -15   4   5       48.24       34.53     42.49 o
 -14   4   5       10.48       22.65     37.58 o
 -13   4   5        1.27       -7.87     19.01 o
 -12   4   5       82.24      100.36     17.79 o
 -11   4   5      318.25      342.67     21.87 o
 -10   4   5       56.66       72.29     10.54 o
  -9   4   5     4301.53     4331.84     97.26 o
  -8   4   5      427.02      429.96     16.46 o
  -7   4   5     1102.28     1124.35     25.21 o
  -6   4   5        2.28        7.17      4.83 o
  -5   4   5     2274.67     2349.99     45.60 o
  -4   4   5     7814.42     8172.19    140.78 o
  -3   4   5       37.59       25.80      5.61 o
  -2   4   5      816.22      828.44     16.68 o
  -1   4   5        0.46        5.76      4.67 o
   0   4   5     2555.69     2471.09     45.73 o
   1   4   5     2207.81     2228.47     41.99 o
   2   4   5     1734.72     1699.67     30.51 o
   3   4   5     1940.61     2072.65     36.66 o
   4   4   5      419.03      475.51     16.86 o
   5   4   5      211.71      210.73     10.08 o
   6   4   5        8.03       19.93     14.04 o
   7   4   5     4658.00     4383.52    173.14 o
   8   4   5       73.12       76.65     11.96 o
   9   4   5      353.52      345.70     94.88 o
  10   4   5      329.16      354.71     18.96 o
  11   4   5      201.34      198.22     35.71 o
  12   4   5        1.90       43.70     25.90 o
  13   4   5      359.43      353.40     45.62 o
  14   4   5       31.41      -12.56     39.45 o
  15   4   5      168.31      127.21     22.47 o
  16   4   5        9.18        5.71     41.90 o
 -17   5   5        1.39       25.65     16.51 o
 -16   5   5      120.18      133.95     93.61 o
 -15   5   5      300.44      311.97     76.83 o
 -14   5   5      101.57       92.51     30.81 o
 -13   5   5       96.98      123.40     32.87 o
 -12   5   5        3.33       -5.67     10.84 o
 -11   5   5      792.64      717.55     31.49 o
 -10   5   5       42.48       60.76     24.63 o
  -9   5   5     1281.92     1178.67     52.73 o
  -8   5   5       23.74       34.55      9.13 o
  -7   5   5      213.26      189.13     11.88 o
  -6   5   5       15.53       16.47      7.68 o
  -5   5   5      175.71      145.78     11.56 o
  -4   5   5      580.90      604.10     15.38 o
  -3   5   5      236.16      185.10      6.70 o
  -2   5   5       51.87       82.08      6.39 o
  -1   5   5      562.92      614.44     13.94 o
   0   5   5       59.98       42.18      6.02 o
   1   5   5      154.59      103.84      7.95 o
   2   5   5      408.55      393.04     13.11 o
   3   5   5     3550.79     3695.22     62.75 o
   4   5   5      107.12      154.02      7.77 o
   5   5   5     2381.60     2215.49     88.86 o
   6   5   5       48.28       64.95     10.08 o
   7   5   5     3042.78     3105.58     71.46 o
   8   5   5      582.80      582.57     22.37 o
   9   5   5       89.43       73.41     26.37 o
  10   5   5      586.04      566.66     29.95 o
  11   5   5       51.00      162.32     81.69 o
  12   5   5       50.15       22.20     16.55 o
  13   5   5      123.30       98.08     36.48 o
  14   5   5       30.66       24.35     28.75 o
  15   5   5      423.87      393.81     58.34 o
 -16   6   5      673.20      862.09     67.21 o
 -15   6   5      138.25      154.16     26.40 o
 -14   6   5      226.05      233.35     72.61 o
 -13   6   5      188.70      188.84     41.80 o
 -12   6   5      279.36      259.02     24.83 o
 -11   6   5       99.04       86.61     13.43 o
 -10   6   5       22.42       30.09     24.76 o
  -9   6   5       46.24       56.78     16.04 o
  -8   6   5      176.20      165.26     18.73 o
  -7   6   5      566.88      559.13     21.08 o
  -6   6   5     3170.16     3392.26     75.50 o
  -5   6   5        0.14        5.76     15.88 o
  -4   6   5        0.99        9.69      9.68 o
  -3   6   5       38.11       42.18     12.54 o
  -2   6   5       12.24       10.19      8.38 o
  -1   6   5        0.14       -5.49      5.49 o
   0   6   5     4419.28     4316.07     99.44 o
   1   6   5     1103.01      922.34     22.22 o
   2   6   5       48.68       61.02      7.80 o
   3   6   5       18.48       23.48      8.08 o
   4   6   5       17.44       20.02      5.90 o
   5   6   5      876.79      884.27     25.72 o
   6   6   5      238.56      239.44     12.10 o
   7   6   5     4368.54     4240.34     79.66 o
   8   6   5     5048.61     5239.53     99.34 o
   9   6   5        7.92      -10.38     11.65 o
  10   6   5       10.17       16.23     13.84 o
  11   6   5     1650.64     1505.92     57.53 o
  12   6   5      142.27      152.41     41.56 o
  13   6   5      117.93      102.53     43.60 o
  14   6   5      587.92      577.48     66.86 o
  15   6   5       21.36       77.32     48.28 o
 -16   7   5      260.11      293.19     57.79 o
 -15   7   5      503.13      448.00     60.84 o
 -14   7   5      122.96      110.43     60.05 o
 -13   7   5      124.22      134.49     16.36 o
 -12   7   5      745.22      761.28     32.88 o
 -11   7   5     1168.73     1158.29     41.64 o
 -10   7   5     1114.45     1027.05     31.24 o
  -9   7   5     1423.41     1403.05     38.89 o
  -8   7   5       26.91       39.48     11.62 o
  -7   7   5      191.93      176.37     27.12 o
  -6   7   5      975.29      884.97     26.99 o
  -5   7   5     3190.17     3084.54     69.34 o
  -4   7   5     1020.08     1012.39     28.75 o
  -3   7   5      249.81      206.37      9.87 o
  -2   7   5      195.52      189.80     10.47 o
  -1   7   5     1286.40     1381.10     30.95 o
   0   7   5      273.25      299.13     13.88 o
   1   7   5      586.99      645.11     20.04 o
   2   7   5     1934.03     1973.23     39.45 o
   3   7   5      521.64      523.32     13.12 o
   4   7   5        1.47        6.68      5.42 o
   5   7   5      143.03      140.78      7.53 o
   6   7   5      161.22      151.87     24.76 o
   7   7   5      961.36      948.96     24.31 o
   8   7   5       26.98       17.69     21.37 o
   9   7   5      359.75      296.15     14.43 o
  10   7   5      360.86      337.09     45.76 o
  11   7   5      190.43      175.94     79.22 o
  12   7   5      153.68      152.88     58.79 o
  13   7   5       75.78       21.98     23.26 o
  14   7   5       10.73      -18.64     18.64 o
 -15   8   5       25.81       20.27     15.47 o
 -14   8   5       28.49       53.39     16.40 o
 -13   8   5      175.10      183.08     69.37 o
 -12   8   5      248.60      232.52     21.64 o
 -11   8   5     1346.53     1258.40     60.44 o
 -10   8   5      200.52      164.61     18.12 o
  -9   8   5     1347.01     1316.63     37.45 o
  -8   8   5       23.40       29.52     14.41 o
  -7   8   5      283.12      270.66     16.72 o
  -6   8   5       23.66       45.05     11.47 o
  -5   8   5      709.02      664.68     23.38 o
  -4   8   5       47.49       33.25     14.18 o
  -3   8   5     2465.93     2325.06     54.58 o
  -2   8   5      166.22      153.37      8.66 o
  -1   8   5      223.40      202.84      9.53 o
   0   8   5       50.46       62.02     11.42 o
   1   8   5      843.05      812.30     20.94 o
   2   8   5        0.05       -7.77      7.77 o
   3   8   5       14.03       23.21      7.16 o
   4   8   5      159.60      146.03     19.79 o
   5   8   5       75.33       66.93      7.85 o
   6   8   5        0.62        5.69      8.97 o
   7   8   5      833.45      830.65     26.30 o
   8   8   5       12.05        8.33     12.05 o
   9   8   5      597.03      520.10     33.71 o
  10   8   5      524.38      469.33     53.03 o
  11   8   5       72.02       50.79     34.15 o
  12   8   5        6.85      -16.09     19.82 o
  13   8   5      226.55      176.71     32.87 o
  14   8   5      152.07      141.16     21.52 o
 -14   9   5       34.21       -2.69     22.96 o
 -13   9   5      621.52      615.46     25.43 o
 -12   9   5        0.73        5.94     10.71 o
 -11   9   5      228.38      214.00     15.55 o
 -10   9   5      235.22      248.31     18.15 o
  -9   9   5        4.13       15.45     12.25 o
  -8   9   5       83.61       47.68     28.13 o
  -7   9   5      344.08      329.84     17.63 o
  -6   9   5      690.62      642.41     27.87 o
  -5   9   5      110.56      116.21     12.60 o
  -4   9   5     1093.73     1112.74     32.61 o
  -3   9   5      475.57      481.60     18.91 o
  -2   9   5       33.29       17.05     14.11 o
  -1   9   5      248.45      252.76     15.66 o
   0   9   5      341.03      400.50     18.55 o
   1   9   5      100.98       86.91      9.05 o
   2   9   5       81.71       86.65      9.43 o
   3   9   5       75.13       72.58     15.15 o
   4   9   5      438.87      417.63     14.57 o
   5   9   5      492.87      498.30     16.49 o
   6   9   5       18.55       27.80     12.51 o
   7   9   5      233.25      247.06     44.55 o
   8   9   5       12.97        2.54      9.40 o
   9   9   5       12.14       18.25     12.21 o
  10   9   5       51.83       33.92     14.30 o
  11   9   5       24.05       22.78     22.11 o
  12   9   5       50.31       30.55     23.42 o
  13   9   5       30.21       27.70     42.68 o
 -13  10   5      149.99      167.68     17.53 o
 -12  10   5       99.43      117.91     15.35 o
 -11  10   5       44.33       56.57     20.53 o
 -10  10   5        1.23       -3.03     11.81 o
  -9  10   5      198.83      232.14     16.05 o
  -8  10   5        7.35       55.03     11.04 o
  -7  10   5      187.37      160.64     25.65 o
  -6  10   5      534.80      519.14     20.54 o
  -5  10   5       27.66        5.62      9.31 o
  -4  10   5     2291.96     2303.94     55.81 o
  -3  10   5       51.66       36.88     10.73 o
  -2  10   5       82.67      104.55     16.00 o
  -1  10   5      747.18      671.15     19.76 o
   0  10   5      146.60      148.20     16.00 o
   1  10   5      150.56      175.85     12.04 o
   2  10   5      560.29      535.19     20.84 o
   3  10   5      215.35      180.02     18.15 o
   4  10   5      353.38      363.80     22.06 o
   5  10   5      365.61      342.26     22.97 o
   6  10   5       34.59       55.42     17.27 o
   7  10   5     1328.43     1339.79     50.19 o
   8  10   5        1.44       32.58     14.43 o
   9  10   5       28.94        2.18     12.56 o
  10  10   5        6.78        9.36     14.16 o
  11  10   5      369.58      392.45     27.65 o
  12  10   5        2.63       -7.78     17.66 o
 -12  11   5      451.38      452.58     21.81 o
 -11  11   5     1081.51     1075.71     58.53 o
 -10  11   5      317.43      277.53     17.02 o
  -9  11   5        3.70       19.48     15.42 o
  -8  11   5       65.38       73.80     18.68 o
  -7  11   5      210.10      205.42     14.78 o
  -6  11   5        0.63        9.98     11.71 o
  -5  11   5      390.13      413.32     30.94 o
  -4  11   5       84.64       86.54     10.40 o
  -3  11   5      338.82      339.23     19.15 o
  -2  11   5      190.85      199.36     15.54 o
  -1  11   5      542.42      454.47     24.62 o
   0  11   5       65.57       72.99     11.38 o
   1  11   5        0.03       13.57     11.70 o
   2  11   5      254.13      253.31     20.21 o
   3  11   5     1080.66     1165.77     64.76 o
   4  11   5       13.15        5.95     33.95 o
   5  11   5      997.34     1029.27     50.73 o
   6  11   5      149.73      130.01     21.69 o
   7  11   5       10.27       83.99     24.73 o
   8  11   5      596.12      578.66     32.35 o
   9  11   5       93.86      107.46     18.63 o
  10  11   5        0.11       15.83     15.42 o
  11  11   5       26.75       -7.08     23.35 o
 -11  12   5       19.26       35.66     13.75 o
 -10  12   5        6.46       11.02     14.72 o
  -9  12   5        4.76       21.99     12.85 o
  -8  12   5      182.82      239.74     40.03 o
  -7  12   5      666.59      629.52     42.19 o
  -6  12   5        6.14      -12.59     12.59 o
  -4  12   5       64.74       74.70     17.47 o
  -3  12   5        2.22        5.75     12.64 o
  -2  12   5      428.87      376.32     19.40 o
  -1  12   5      145.00      123.14     14.17 o
   0  12   5        6.65        7.17     10.40 o
   1  12   5      610.81      596.65     31.54 o
   2  12   5      925.38      859.52     30.39 o
   3  12   5      389.73      439.89     58.09 o
   4  12   5       33.87       34.98     15.33 o
   5  12   5       22.11       11.87     14.00 o
   6  12   5       28.89       21.00     14.48 o
   7  12   5      102.83       95.33     61.33 o
   8  12   5        9.50       33.66     16.79 o
   9  12   5      585.44      630.94     33.71 o
  -9  13   5        2.08      -20.61     20.61 o
  -8  13   5       56.26       69.11     48.18 o
  -7  13   5        8.57       -2.17     29.73 o
  -6  13   5        0.36        6.95     14.00 o
  -5  13   5      361.61      329.40     32.77 o
  -4  13   5       64.28       91.03     20.50 o
  -3  13   5      270.33      288.62     18.34 o
  -2  13   5       76.79       73.71     21.72 o
  -1  13   5      361.78      382.11     28.35 o
   0  13   5        1.00       38.99     20.02 o
   1  13   5        0.05       10.58     35.23 o
   2  13   5      105.95       79.48     18.15 o
   3  13   5      479.84      511.56     23.60 o
   4  13   5       32.05       55.95     18.25 o
   5  13   5      774.42      850.69     61.92 o
   6  13   5      249.98      182.67     28.95 o
   7  13   5      174.41      173.10     37.97 o
   8  13   5        6.70      -21.00     21.00 o
  -7  14   5      565.88      588.67     74.18 o
  -6  14   5        0.64        0.42     13.47 o
  -5  14   5      615.38      636.43     27.57 o
  -4  14   5        0.52      -11.33     12.46 o
  -3  14   5       52.32       73.70     13.52 o
  -2  14   5      109.46      129.43     19.42 o
  -1  14   5      520.99      548.98     37.78 o
   0  14   5        6.15       15.08     16.15 o
   1  14   5       43.00       52.01     20.02 o
   2  14   5       43.85       24.50     18.25 o
   3  14   5      135.37      167.19     31.10 o
   4  14   5       15.13       38.71     46.22 o
   5  14   5       20.19        3.82     19.92 o
  -2  15   5        0.99       51.22     19.52 o
  -1  15   5      163.85      220.89     25.25 o
   0  15   5       54.54      112.39     23.94 o
 -18   0   6      312.40      465.69     43.37 o
 -16   0   6     1041.64      954.54     56.91 o
 -14   0   6     2508.29     2738.61    109.70 o
 -12   0   6      272.75      271.45     19.62 o
 -10   0   6     2477.45     2505.87     68.83 o
  -8   0   6      445.00      538.79     29.44 o
  -6   0   6     7237.43     6870.10    166.32 o
  -4   0   6     2737.79     3082.89     85.76 o
  -2   0   6      103.23      147.39     18.45 o
   0   0   6       11.84        6.90      8.24 o
   2   0   6       74.73       93.61      8.45 o
   4   0   6     5466.93     5956.45    198.21 o
   6   0   6      472.78      437.24     26.30 o
   8   0   6      412.97      378.75     27.87 o
  10   0   6     1109.61      917.25     55.93 o
  12   0   6       37.35       61.82     31.20 o
  14   0   6       68.94       32.38     38.46 o
  16   0   6      296.70      231.77     35.32 o
 -18   1   6      161.67      112.31     20.80 o
 -17   1   6      212.06      259.82     34.74 o
 -16   1   6      174.62      248.57     44.45 o
 -15   1   6       69.26       87.58     25.32 o
 -14   1   6       76.79      107.75     46.22 o
 -13   1   6        0.62       30.95     12.42 o
 -12   1   6      244.90      233.57     15.49 o
 -11   1   6     1054.71     1077.52     30.26 o
 -10   1   6      481.57      539.20     17.06 o
  -9   1   6       30.95       33.93      7.92 o
  -8   1   6      899.29      874.60     20.89 o
  -7   1   6       26.16       26.27      6.92 o
  -6   1   6      403.65      373.42     17.82 o
  -5   1   6     7271.34     7379.62    186.33 o
  -4   1   6     3182.89     3464.82     61.73 o
  -3   1   6     1655.71     1713.39     33.06 o
  -2   1   6      326.63      373.00     11.66 o
  -1   1   6        0.07        5.92      4.71 o
   0   1   6      757.53      672.73     13.38 o
   1   1   6      273.48      246.03      8.47 o
   2   1   6       63.58       80.83      7.49 o
   3   1   6      184.66      195.45      9.05 o
   4   1   6     2939.29     2938.56     73.06 o
   5   1   6      478.37      551.73     24.14 o
   6   1   6       24.24       40.99      9.78 o
   7   1   6       20.98       15.51      8.47 o
   8   1   6      196.06      206.00     15.27 o
   9   1   6        3.20       -1.18     11.77 o
  10   1   6       53.12       22.10     15.60 o
  11   1   6      274.15      280.21     35.13 o
  12   1   6       77.52      162.18     83.01 o
  13   1   6      125.11       74.14     68.59 o
  14   1   6        7.10        7.43     14.82 o
  15   1   6      172.05      135.72     23.89 o
  16   1   6       27.26      -28.06     28.06 o
 -18   2   6       16.20       43.40     33.46 o
 -17   2   6      167.95      215.61     59.07 o
 -16   2   6      174.35      242.55     20.32 o
 -15   2   6       40.15       56.19     14.91 o
 -14   2   6     2086.84     2267.50     59.61 o
 -13   2   6      558.89      619.13     22.58 o
 -12   2   6      618.76      666.19     23.24 o
 -11   2   6       95.25      114.77     12.95 o
 -10   2   6     1563.33     1530.95     38.41 o
  -9   2   6        1.17       20.06      9.06 o
  -8   2   6     1075.83      928.16     21.74 o
  -7   2   6      884.41      947.07     21.78 o
  -6   2   6       38.37       50.21      6.61 o
  -5   2   6      315.20      258.42      9.91 o
  -4   2   6     2254.29     2285.08     38.58 o
  -3   2   6     6748.77     6694.72    104.04 o
  -2   2   6      176.54      119.18      6.26 o
  -1   2   6     3449.81     3229.01     48.30 o
   0   2   6     1324.94     1295.56     24.09 o
   1   2   6       67.23       93.39      6.73 o
   2   2   6     1594.15     1633.03     29.52 o
   3   2   6       54.88       25.74      5.22 o
   4   2   6       18.85       29.62      6.49 o
   5   2   6      194.01      226.71     21.78 o
   6   2   6      899.42      969.64     30.51 o
   7   2   6       28.41       16.48      9.50 o
   8   2   6      765.60      673.03     83.80 o
   9   2   6      153.79      146.30     16.61 o
  10   2   6     1915.81     1723.98     84.58 o
  11   2   6      297.33      210.83     26.40 o
  12   2   6       82.83       29.64     57.50 o
  13   2   6        3.79        0.27     24.33 o
  14   2   6       27.39       47.54     24.71 o
  15   2   6        9.74        5.10     15.90 o
  16   2   6       75.05       10.99     33.17 o
 -17   3   6      261.86      291.03     32.18 o
 -16   3   6       29.81       52.59     20.41 o
 -15   3   6      222.37      227.79     21.63 o
 -14   3   6      655.13      670.08     25.26 o
 -13   3   6      477.98      503.67     29.12 o
 -12   3   6      314.62      264.90     16.08 o
 -11   3   6      178.68      151.14     13.51 o
 -10   3   6     1016.19     1009.85     28.27 o
  -9   3   6      288.52      315.76     15.86 o
  -8   3   6        0.12       12.72     10.79 o
  -7   3   6      176.21      152.28      8.72 o
  -6   3   6     1811.29     1785.15     31.79 o
  -5   3   6      182.65      191.63      7.98 o
  -4   3   6     1644.06     1640.98     29.17 o
  -3   3   6     4689.48     4903.46     77.41 o
  -2   3   6     2411.85     2466.08     48.83 o
  -1   3   6     1478.85     1448.68     32.60 o
   0   3   6       23.91       71.40      5.42 o
   1   3   6      153.88      145.47      7.46 o
   2   3   6     3295.90     3194.82     53.63 o
   3   3   6      899.29      842.69     17.71 o
   4   3   6      837.24      845.25     18.18 o
   5   3   6       40.65       63.26     12.18 o
   6   3   6     1482.32     1491.12     43.81 o
   7   3   6       28.20       40.19     11.44 o
   8   3   6      631.85      628.59     36.11 o
   9   3   6     1804.05     1628.41     52.19 o
  10   3   6      449.69      434.79     25.44 o
  11   3   6        0.55       78.09     23.16 o
  12   3   6      129.49      109.26     16.43 o
  13   3   6      997.97      890.66     43.92 o
  14   3   6      319.57      345.99     70.63 o
  15   3   6       28.50       11.58     21.19 o
 -17   4   6        6.11        6.28     24.53 o
 -16   4   6     1483.87     1695.38     66.13 o
 -15   4   6      106.41      117.38     19.26 o
 -14   4   6      129.34       82.61     19.33 o
 -13   4   6        8.67       40.65     47.59 o
 -12   4   6       29.50       61.47     10.97 o
 -11   4   6        0.18       -1.80     12.11 o
 -10   4   6       44.90       37.72     11.92 o
  -9   4   6       19.67       40.58      9.29 o
  -8   4   6      242.00      199.79     10.46 o
  -7   4   6       28.61       36.04     12.69 o
  -6   4   6     1308.83     1292.71     24.72 o
  -5   4   6      166.20      184.44     11.78 o
  -4   4   6     6002.40     6052.04    106.05 o
  -3   4   6      552.95      549.25     14.56 o
  -2   4   6     3966.99     3993.21     65.46 o
  -1   4   6       48.61       47.55      4.78 o
   0   4   6     2354.75     2438.56     45.73 o
   1   4   6      365.59      401.13     12.05 o
   2   4   6      773.36      790.34     17.27 o
   3   4   6      224.74      247.93      8.98 o
   4   4   6       98.52       98.20      7.11 o
   5   4   6      866.01      830.41     20.52 o
   6   4   6     2771.09     2424.49    143.70 o
   7   4   6      588.51      541.67     62.31 o
   8   4   6        1.77       12.79     36.21 o
   9   4   6       29.40       44.54     14.52 o
  10   4   6      418.63      464.63     27.49 o
  11   4   6      254.33      222.67     17.15 o
  12   4   6       74.39       88.72     65.09 o
  13   4   6        1.45       34.65     31.99 o
  14   4   6      351.58      347.82     21.90 o
  15   4   6        0.10      -11.40     26.79 o
 -17   5   6      900.32      953.70     68.98 o
 -16   5   6      363.54      323.26     46.12 o
 -15   5   6        0.03       19.56     14.42 o
 -14   5   6      602.98      623.19     29.56 o
 -13   5   6      122.70      138.00     49.26 o
 -12   5   6      602.34      535.47     36.80 o
 -11   5   6       42.09       51.72     15.65 o
 -10   5   6       23.97       29.97     13.71 o
  -9   5   6     1552.91     1501.34     39.82 o
  -8   5   6      129.50      125.15     12.71 o
  -7   5   6       58.32       68.11     10.19 o
  -6   5   6     1949.57     2041.95     40.31 o
  -5   5   6      356.39      368.34     12.22 o
  -4   5   6     1119.36     1076.12     23.40 o
  -3   5   6      281.96      325.52      9.88 o
  -2   5   6      968.09      996.72     18.40 o
  -1   5   6     2070.31     2269.03     48.55 o
   0   5   6       73.27       99.37      7.14 o
   1   5   6       26.72       26.12      5.93 o
   2   5   6        3.49       11.81      8.28 o
   3   5   6       67.87       72.79      7.93 o
   4   5   6     2935.97     3047.07     85.14 o
   5   5   6      694.23      665.87     23.55 o
   6   5   6      178.38      157.88     10.01 o
   7   5   6       14.56       15.65      9.61 o
   8   5   6        0.55        5.75     12.73 o
   9   5   6     1120.53     1152.14     71.83 o
  10   5   6     2838.50     2810.49     66.55 o
  11   5   6      244.21      210.70     32.09 o
  12   5   6     1026.79      918.11     32.99 o
  13   5   6       25.13       43.80     18.70 o
  14   5   6      886.53      850.86     33.21 o
  15   5   6        9.89      -14.09     20.15 o
 -16   6   6       42.88       50.40     58.97 o
 -15   6   6       35.00       21.90     14.86 o
 -14   6   6       99.05      103.85     44.45 o
 -13   6   6       41.23       85.53     17.64 o
 -12   6   6       23.01       27.02     12.67 o
 -11   6   6       79.64       70.86     13.95 o
 -10   6   6     1879.51     1834.30     47.64 o
  -9   6   6        0.55       13.41     11.55 o
  -8   6   6       96.49       82.23     10.59 o
  -7   6   6       92.72       72.32     12.05 o
  -6   6   6       54.53       66.13     16.14 o
  -5   6   6      452.08      427.98     17.26 o
  -4   6   6     2054.78     2010.67     47.90 o
  -3   6   6     2487.79     2468.98     56.53 o
  -2   6   6       73.01       50.98      7.16 o
  -1   6   6        0.62        1.13      4.53 o
   0   6   6     1292.42     1354.66     28.71 o
   1   6   6      306.22      272.91     11.71 o
   2   6   6      199.97      232.82     11.82 o
   3   6   6      205.35      212.24      9.42 o
   4   6   6      112.78      111.57      8.12 o
   5   6   6      488.44      497.11     14.73 o
   6   6   6     2723.60     2758.03     55.39 o
   7   6   6       61.20       51.68     10.45 o
   8   6   6      538.95      512.24     17.94 o
   9   6   6     1201.28     1165.45     34.09 o
  10   6   6       76.04       80.01     19.23 o
  11   6   6      107.08      100.81     42.17 o
  12   6   6      115.68      144.97     61.97 o
  13   6   6       31.76       90.51     80.46 o
  14   6   6      247.32      180.24     51.51 o
 -16   7   6      649.21      719.16    119.71 o
 -15   7   6       22.30       83.41     18.61 o
 -14   7   6        2.18       42.56     18.05 o
 -13   7   6        9.09       13.61     14.42 o
 -12   7   6      159.11      143.13     17.43 o
 -11   7   6        8.44        0.89      9.71 o
 -10   7   6       17.04       32.69     11.08 o
  -9   7   6        3.17        6.44     11.94 o
  -8   7   6     1374.43     1380.31     49.15 o
  -7   7   6      267.36      219.45     15.02 o
  -6   7   6      719.96      753.98     31.78 o
  -5   7   6      581.85      532.85     20.45 o
  -4   7   6      829.16      828.59     25.97 o
  -3   7   6      899.36      840.33     27.34 o
  -2   7   6       69.71       64.58      8.53 o
  -1   7   6      247.04      253.51     13.22 o
   0   7   6        2.50        0.13      7.65 o
   1   7   6      205.87      222.96     18.31 o
   2   7   6      804.87      758.30     21.05 o
   3   7   6      513.25      534.79     15.05 o
   4   7   6     1031.50     1020.89     22.88 o
   5   7   6      334.35      396.94     13.43 o
   6   7   6      269.99      271.23     11.27 o
   7   7   6      165.66      139.51     10.69 o
   8   7   6      434.62      439.18     16.44 o
   9   7   6      303.10      272.54     13.63 o
  10   7   6        1.22       -9.52      9.52 o
  11   7   6        2.49       41.04     16.19 o
  12   7   6      343.40      313.85     37.55 o
  13   7   6       40.74       90.19     42.88 o
 -15   8   6      102.35       95.47     19.33 o
 -14   8   6       59.62       52.57     77.22 o
 -13   8   6        0.28       29.95     21.29 o
 -12   8   6       19.98       21.57     10.75 o
 -11   8   6       20.55       33.99     32.71 o
 -10   8   6      301.98      293.95     17.95 o
  -9   8   6        1.36       24.47     46.12 o
  -8   8   6        3.03        6.82      9.15 o
  -7   8   6      459.94      410.29     22.91 o
  -6   8   6     2150.38     2021.74     50.37 o
  -5   8   6      111.65      133.76     12.86 o
  -4   8   6      757.08      670.48     28.06 o
  -3   8   6       43.77       55.29     10.19 o
  -2   8   6        3.57       14.50      7.38 o
  -1   8   6      141.81      109.47     12.50 o
   0   8   6      317.35      325.42     13.31 o
   1   8   6      233.11      241.95     12.22 o
   2   8   6       33.64       45.69      8.37 o
   3   8   6      500.00      527.18     15.00 o
   4   8   6       73.01       73.12      7.80 o
   5   8   6     1084.96     1149.81     41.98 o
   6   8   6     1707.25     1578.57     40.93 o
   7   8   6        0.00        8.55     11.91 o
   8   8   6      580.56      486.14     16.96 o
   9   8   6      242.29      217.72     33.08 o
  10   8   6       50.99       18.72     11.50 o
  11   8   6        8.54      -12.95     18.84 o
  12   8   6        8.55       -5.69     18.45 o
  13   8   6       68.53       88.70     25.90 o
 -14   9   6       58.34       91.90     47.49 o
 -13   9   6      329.61      291.92     23.34 o
 -12   9   6      169.03      208.34     16.92 o
 -11   9   6       85.76       69.32     19.32 o
 -10   9   6        4.19       24.99     12.75 o
  -9   9   6       23.16       32.04     10.51 o
  -8   9   6       46.88       47.80     12.28 o
  -7   9   6        7.69       -2.03      9.91 o
  -6   9   6      524.61      485.20     20.22 o
  -5   9   6      290.89      282.51     16.43 o
  -4   9   6      164.24      147.54     17.63 o
  -3   9   6      272.79      268.23     15.10 o
  -2   9   6      573.57      574.18     19.29 o
  -1   9   6      691.72      617.45     16.75 o
   0   9   6        7.03        7.05      7.99 o
   1   9   6        6.36       -0.84      6.81 o
   2   9   6      213.56      217.83     10.59 o
   3   9   6       78.06       72.07      7.35 o
   4   9   6      536.65      569.37     17.71 o
   5   9   6       33.53       44.20     13.20 o
   6   9   6       79.65       78.15     16.34 o
   7   9   6      178.45      190.54     34.93 o
   8   9   6      266.78      255.45     23.65 o
   9   9   6       16.09        9.62     26.69 o
  10   9   6       24.73       12.54     23.84 o
  11   9   6       67.89       47.14     31.23 o
  12   9   6      123.45      119.57     73.98 o
 -13  10   6      632.19      658.82     38.25 o
 -12  10   6      651.33      643.28     27.05 o
 -11  10   6        4.22       38.86     14.04 o
 -10  10   6      724.08      662.15     26.14 o
  -9  10   6      128.39      107.64     13.52 o
  -8  10   6      318.47      287.56     24.81 o
  -7  10   6      476.54      415.04     39.17 o
  -6  10   6      352.53      341.60     17.28 o
  -5  10   6     1220.29     1158.22     49.91 o
  -4  10   6      661.88      642.60     32.03 o
  -3  10   6      299.60      298.29     14.41 o
  -2  10   6       70.82       57.17      8.83 o
  -1  10   6      121.58      125.79     10.24 o
   0  10   6      493.30      483.28     15.17 o
   1  10   6      492.13      470.88     18.42 o
   2  10   6      157.40      140.47      9.03 o
   3  10   6       15.98       25.97     12.23 o
   4  10   6       65.41       40.15     14.04 o
   5  10   6       81.68       46.54     14.36 o
   6  10   6      127.02      128.30     19.13 o
   7  10   6      285.57      261.57     20.60 o
   8  10   6      398.60      369.95     23.29 o
   9  10   6       15.72       37.64     31.10 o
  10  10   6       28.81       10.20     22.76 o
  11  10   6       27.54       13.15     19.04 o
 -12  11   6       69.37       57.00     16.08 o
 -11  11   6       69.27       98.90     24.93 o
 -10  11   6       68.93       49.09     12.26 o
  -9  11   6      462.07      446.05     22.62 o
  -8  11   6       10.24       24.31     11.33 o
  -7  11   6       12.34       14.06     14.40 o
  -6  11   6     1036.81     1083.49     33.95 o
  -5  11   6      475.55      417.77     18.47 o
  -4  11   6      941.32      932.84     26.05 o
  -3  11   6      342.26      316.01     14.97 o
  -2  11   6      205.90      197.97     14.33 o
  -1  11   6       14.47        3.32     12.40 o
   0  11   6     1049.60     1022.03     33.65 o
   1  11   6      379.87      367.43     21.02 o
   2  11   6      103.98      114.21     16.03 o
   3  11   6      518.48      459.66     47.79 o
   4  11   6       33.15       47.70     35.52 o
   5  11   6       16.05        9.07     17.17 o
   6  11   6        1.53       13.17     15.28 o
   7  11   6      296.46      246.71     21.23 o
   8  11   6       52.68       21.99     44.16 o
   9  11   6      131.04      155.89     19.39 o
  10  11   6       36.08       45.09     54.07 o
 -11  12   6      193.96      173.51     23.00 o
 -10  12   6        2.63       24.04     36.60 o
  -9  12   6      604.61      653.71     26.27 o
  -8  12   6      121.05      145.88     14.18 o
  -7  12   6       56.10       35.92     16.23 o
  -6  12   6        4.06      -17.86     17.86 o
  -5  12   6      117.34      113.41     14.21 o
  -4  12   6      135.76      122.77     22.31 o
  -3  12   6       36.42       57.23     13.57 o
  -2  12   6      396.54      432.67     22.85 o
  -1  12   6       94.22       46.36     14.10 o
   0  12   6      192.41      208.01     15.29 o
   1  12   6        7.63       -8.83     16.09 o
   2  12   6       83.60       91.87     16.38 o
   3  12   6      123.83      139.59     33.17 o
   4  12   6       69.90       77.75     22.18 o
   5  12   6        2.42       32.74     15.99 o
   6  12   6      462.08      502.63     30.90 o
   7  12   6       30.54       20.24     15.46 o
   8  12   6      336.05      371.66     27.13 o
   9  12   6        2.38        4.00     33.75 o
  -9  13   6        4.29        8.33     16.28 o
  -8  13   6        1.27       10.75     18.38 o
  -7  13   6        6.31      109.85     65.84 o
  -6  13   6       19.91       33.32     13.07 o
  -5  13   6       12.55        0.81     11.90 o
  -4  13   6      615.90      706.63     27.71 o
  -3  13   6       24.09       -2.15      9.82 o
  -2  13   6       16.59        7.80     10.88 o
  -1  13   6      155.21       93.09     17.23 o
   0  13   6       95.70       98.58     19.72 o
   1  13   6       56.41       60.19     21.39 o
   2  13   6      151.18      139.15     21.88 o
   3  13   6       33.78        5.35     15.30 o
   4  13   6      364.67      323.94     24.35 o
   5  13   6        4.22       12.36     22.76 o
   6  13   6      139.23      179.17     23.10 o
   7  13   6       34.24       24.14     26.30 o
  -6  14   6        2.65       -8.43     25.81 o
  -5  14   6      111.03       87.08     14.95 o
  -4  14   6      325.63      373.89     31.14 o
  -3  14   6       77.48       70.22     14.33 o
  -2  14   6     1411.89     1628.87     62.20 o
  -1  14   6      180.92      144.02     26.00 o
   0  14   6      282.68      259.30     25.02 o
   1  14   6       13.48       30.47     15.89 o
   2  14   6      157.55      138.71     20.06 o
   3  14   6       16.64       17.23     30.42 o
   4  14   6      102.66      161.27     32.09 o
 -17   0   7     1313.33     1539.35     76.73 o
 -15   0   7     1097.41     1101.13     58.68 o
 -13   0   7      827.33      863.09     45.73 o
 -11   0   7       97.45       89.25     18.94 o
  -9   0   7      550.78      653.40     37.29 o
  -7   0   7    15846.37    16675.14    393.02 o
  -5   0   7     3766.79     4014.10    100.66 o
  -3   0   7    11367.68    10942.84    259.58 o
  -1   0   7     3968.92     3470.30     87.97 o
   1   0   7     1945.12     1968.21     45.70 o
   3   0   7     1842.92     2323.93     65.40 o
   5   0   7      141.64      199.78     19.04 o
   7   0   7     1362.81     1495.98     61.03 o
   9   0   7      310.11      282.00     23.94 o
  13   0   7      118.17      139.14     40.62 o
 -18   1   7       20.50       25.69     17.68 o
 -17   1   7       33.46       54.75     53.08 o
 -16   1   7        1.09       22.48     16.57 o
 -15   1   7       49.34       37.42     16.51 o
 -14   1   7       34.28       49.18     13.46 o
 -13   1   7       35.77       68.15     27.77 o
 -12   1   7      105.61      110.30     22.39 o
 -11   1   7       26.75       38.49     13.56 o
 -10   1   7       29.31       39.68     20.96 o
  -9   1   7      371.15      413.49     14.26 o
  -8   1   7       94.94      122.97      9.19 o
  -7   1   7     1072.92      977.37     22.47 o
  -6   1   7     2341.31     2297.58     44.04 o
  -5   1   7     2113.63     2056.57     39.57 o
  -4   1   7     9055.77     9573.90    161.48 o
  -3   1   7      322.02      391.25     12.50 o
  -2   1   7     4177.32     4183.91     66.86 o
  -1   1   7      255.55      205.50      7.69 o
   0   1   7       16.37       13.46      4.91 o
   1   1   7      282.35      226.65      8.40 o
   2   1   7      236.04      264.51      9.32 o
   3   1   7      601.39      679.63     17.43 o
   4   1   7     1595.10     1795.11     47.84 o
   5   1   7     1279.28     1427.38     40.71 o
   6   1   7      781.20      847.52     37.48 o
   7   1   7        0.17       -7.91      7.91 o
   8   1   7       11.76       21.22     14.13 o
   9   1   7      351.75      313.00     19.89 o
  10   1   7       16.42       11.11     13.53 o
  11   1   7      185.05      154.60     35.23 o
  12   1   7       13.87       25.62     20.67 o
  13   1   7      175.07      103.27     61.82 o
  14   1   7      393.40      417.20     25.25 o
  15   1   7       50.56        2.83     15.66 o
 -17   2   7        0.01       13.24     19.62 o
 -16   2   7      852.17      919.27     37.45 o
 -15   2   7     1530.63     1718.67     65.35 o
 -14   2   7       11.41       13.79     10.15 o
 -13   2   7      639.60      694.24     34.40 o
 -12   2   7       13.17        2.47     10.75 o
 -11   2   7     1205.16     1252.52     33.46 o
 -10   2   7      185.57      215.30     16.61 o
  -9   2   7      153.89      189.08     10.97 o
  -8   2   7        0.57       15.22      8.15 o
  -7   2   7      354.73      339.91     11.96 o
  -6   2   7      601.17      659.98     17.00 o
  -5   2   7      390.47      362.94     12.09 o
  -4   2   7     2596.66     2607.48     48.25 o
  -3   2   7        7.28       -3.97      3.97 o
  -2   2   7     8131.86     8355.08    119.52 o
  -1   2   7     1970.66     1923.51     30.57 o
   0   2   7       83.96       91.11      6.61 o
   1   2   7       14.55       31.58      4.96 o
   2   2   7      323.25      293.01      9.28 o
   3   2   7     2333.30     2560.11     49.01 o
   4   2   7     1382.35     1529.52     32.02 o
   5   2   7     1925.22     1768.73     48.00 o
   6   2   7     1141.06     1205.48     40.13 o
   7   2   7        3.70       17.71      9.92 o
   8   2   7      702.11      733.56     62.41 o
   9   2   7      296.69      272.78     39.05 o
  10   2   7      221.10      231.03     31.40 o
  11   2   7      258.58      231.75     21.54 o
  12   2   7      290.78      250.16     28.46 o
  13   2   7      899.57      763.57     81.05 o
  14   2   7        2.94        0.69     14.53 o
  15   2   7      594.87      606.06     30.02 o
 -17   3   7      351.18      384.25     34.54 o
 -16   3   7        1.44       16.09     20.21 o
 -15   3   7       90.63       96.46     15.33 o
 -14   3   7      445.53      480.59     33.31 o
 -13   3   7      675.06      698.82     24.41 o
 -12   3   7       14.13       43.18     15.03 o
 -11   3   7       38.88       24.21     13.54 o
 -10   3   7       68.17       81.96     18.95 o
  -9   3   7        0.34        1.10     17.47 o
  -8   3   7     2106.18     2208.19     42.83 o
  -7   3   7      560.98      533.21     15.41 o
  -6   3   7       27.95       34.53      6.71 o
  -5   3   7      518.50      519.43     13.01 o
  -4   3   7     2422.63     2409.10     40.79 o
  -3   3   7      902.40      880.61     18.11 o
  -2   3   7      638.85      591.95     13.68 o
  -1   3   7      271.62      255.02      8.54 o
   0   3   7     2983.79     3098.80     52.14 o
   1   3   7      187.78      151.85     10.00 o
   2   3   7      189.96      190.17      7.93 o
   3   3   7     3458.61     3634.86     60.82 o
   4   3   7      228.34      192.46      8.86 o
   5   3   7       63.53       68.75      9.57 o
   6   3   7       56.10       57.68     17.56 o
   7   3   7        8.84       29.52     13.54 o
   8   3   7       31.60       31.36     12.52 o
   9   3   7        0.43       21.27     22.37 o
  10   3   7        4.54       -9.10     14.03 o
  11   3   7       35.24      142.12    100.77 o
  12   3   7       61.71       93.50     59.76 o
  13   3   7      172.06      118.55     35.76 o
  14   3   7       97.16      103.10     16.76 o
  15   3   7      240.40      216.58     20.94 o
 -17   4   7      287.51      292.60     33.95 o
 -16   4   7       91.18       82.48     20.03 o
 -15   4   7        3.62       10.99     19.08 o
 -14   4   7      292.58      293.34     26.84 o
 -13   4   7       15.28       75.07     48.87 o
 -12   4   7       84.89       83.98     15.09 o
 -11   4   7     2287.16     2274.01     83.99 o
 -10   4   7       33.47       49.34     10.90 o
  -9   4   7      110.46       98.19     13.94 o
  -8   4   7      444.25      389.09     16.63 o
  -7   4   7      185.95      213.36     11.18 o
  -6   4   7     1103.07     1035.85     21.07 o
  -5   4   7     3336.42     3288.56     54.26 o
  -4   4   7     1215.81     1144.78     27.57 o
  -3   4   7     1881.38     1864.67     53.12 o
  -2   4   7     1675.82     1781.80     29.50 o
  -1   4   7       68.72       58.33      4.74 o
   0   4   7      355.85      397.65     15.79 o
   1   4   7     1433.79     1472.69     40.85 o
   2   4   7       57.90       50.47      6.12 o
   3   4   7     1177.05     1157.40     23.11 o
   4   4   7        1.68        7.39      5.07 o
   5   4   7     5347.96     5347.12     88.18 o
   6   4   7       16.43       -4.67      8.59 o
   7   4   7     1033.43      991.91     59.95 o
   8   4   7     1599.63     1620.25     52.51 o
   9   4   7       18.38        5.40     10.85 o
  10   4   7      639.57      618.28     30.03 o
  11   4   7       57.14      106.96     21.00 o
  12   4   7       35.00      107.74     21.60 o
  13   4   7      221.85      259.05     23.59 o
  14   4   7       38.82       19.42     34.87 o
  15   4   7      140.76      210.25     37.36 o
 -17   5   7      329.86      415.02     31.19 o
 -16   5   7       41.05       76.95     30.81 o
 -15   5   7      356.34      413.04     26.49 o
 -14   5   7       53.81       28.81     14.41 o
 -13   5   7      117.01      108.95     24.04 o
 -12   5   7      325.44      281.37     24.92 o
 -11   5   7       49.18       17.57     13.90 o
 -10   5   7      496.19      550.26     28.15 o
  -9   5   7      977.56      951.93     28.73 o
  -8   5   7      442.02      395.27     25.45 o
  -7   5   7      832.59      755.84     24.68 o
  -6   5   7      167.58      146.87     12.35 o
  -5   5   7      634.55      577.80     16.10 o
  -4   5   7      169.02      176.35     16.17 o
  -3   5   7       26.01       31.70      5.78 o
  -2   5   7     1368.92     1410.01     24.48 o
  -1   5   7        1.00        4.23      4.43 o
   0   5   7       29.71       20.80      5.34 o
   1   5   7     1019.26      921.09     21.40 o
   2   5   7      122.45      103.23      8.21 o
   3   5   7      876.67      872.50     19.10 o
   4   5   7        0.48       -0.44      5.56 o
   5   5   7        9.26       15.41     10.93 o
   6   5   7      109.34       82.02     15.38 o
   7   5   7     1418.82     1435.87     39.26 o
   8   5   7      379.05      339.25     22.58 o
   9   5   7      129.59      115.24     16.49 o
  10   5   7       16.68       94.40    117.75 o
  11   5   7       57.79       63.01     22.35 o
  12   5   7        0.99       36.89     21.97 o
  13   5   7       94.52      164.07     69.20 o
  14   5   7        0.78        6.76     61.92 o
 -16   6   7        3.31       51.22     17.13 o
 -15   6   7       26.04       38.95     15.32 o
 -14   6   7      193.03      177.17     19.41 o
 -13   6   7      713.15      662.84     32.25 o
 -12   6   7     1055.41     1024.08     39.43 o
 -11   6   7      990.24      963.93     59.46 o
 -10   6   7        0.38       35.13      9.81 o
  -9   6   7     3654.11     3682.01     83.03 o
  -8   6   7       57.42       63.22     18.73 o
  -7   6   7     2075.32     2143.35     51.56 o
  -6   6   7     2617.43     2726.09     63.03 o
  -5   6   7      735.58      714.19     23.13 o
  -4   6   7      366.73      344.68     15.81 o
  -3   6   7     1573.93     1601.90     41.11 o
  -2   6   7      692.27      653.76     18.74 o
  -1   6   7       29.98       48.06      7.24 o
   0   6   7       51.03       37.68      6.46 o
   1   6   7      144.78      126.01      8.45 o
   2   6   7       29.72       53.07      6.29 o
   3   6   7     1226.10     1162.90     32.90 o
   4   6   7      788.43      816.51     19.89 o
   5   6   7     4022.69     4114.72     71.29 o
   6   6   7      228.53      204.90     12.21 o
   7   6   7      215.99      208.64     27.33 o
   8   6   7       30.84       17.61     23.99 o
   9   6   7      663.79      686.57    102.05 o
  10   6   7      182.62      182.93     15.07 o
  11   6   7      172.94      224.80     16.01 o
  12   6   7       27.04       59.92     15.79 o
  13   6   7      320.85      387.83    109.27 o
  14   6   7       86.29      110.14     81.44 o
 -15   7   7      270.20      356.56     26.06 o
 -14   7   7       12.13       25.31     14.20 o
 -13   7   7       45.30       57.73     17.66 o
 -12   7   7      150.64      200.30     29.14 o
 -11   7   7      191.35      190.28     14.91 o
 -10   7   7      452.82      427.81     19.65 o
  -9   7   7      375.70      381.34     17.88 o
  -8   7   7       18.79        6.21      9.81 o
  -7   7   7     1812.78     1720.86     44.41 o
  -6   7   7      113.33       95.71     18.01 o
  -5   7   7        4.96       -0.70      9.57 o
  -4   7   7        1.26        2.63      8.35 o
  -3   7   7       10.23       23.70      7.45 o
  -2   7   7       96.41       94.85      9.34 o
  -1   7   7     1325.96     1258.05     29.49 o
   0   7   7      626.83      612.97     18.08 o
   1   7   7      391.86      386.51     16.12 o
   2   7   7        2.39       10.41      7.28 o
   3   7   7       79.02      102.04      7.99 o
   4   7   7      177.90      250.29     83.47 o
   5   7   7     1093.74     1152.15     26.96 o
   6   7   7      341.36      356.64     14.59 o
   7   7   7       69.83      104.92     27.46 o
   8   7   7        6.58        1.41      9.19 o
   9   7   7      372.38      380.02     16.70 o
  10   7   7       26.50       30.66     21.98 o
  11   7   7      506.79      518.03     55.15 o
  12   7   7      287.09      358.25     81.57 o
  13   7   7      382.59      447.20    146.90 o
 -15   8   7      275.53      303.69     25.81 o
 -14   8   7        1.52       72.60     17.35 o
 -13   8   7        6.23       55.71     17.78 o
 -12   8   7        0.02        6.73     11.18 o
 -11   8   7        0.12       -0.86     14.74 o
 -10   8   7       28.94       54.12     12.36 o
  -9   8   7      362.07      323.96     20.71 o
  -8   8   7       39.82       17.48     14.61 o
  -7   8   7      137.93      148.01     12.18 o
  -6   8   7     2350.73     2255.06     54.98 o
  -5   8   7     5118.10     5170.55    111.43 o
  -4   8   7      580.15      534.13     20.46 o
  -3   8   7      363.06      365.13     16.73 o
  -2   8   7        5.12       -8.85      8.85 o
  -1   8   7      128.79      143.84     12.21 o
   0   8   7       25.32       23.78     10.23 o
   1   8   7      146.36       98.31     14.11 o
   2   8   7      255.71      268.61     19.49 o
   3   8   7       13.85       30.47     11.54 o
   4   8   7        0.05       -5.72      8.46 o
   5   8   7      225.41      216.55     11.94 o
   6   8   7     1850.87     1888.23     42.15 o
   7   8   7     1799.68     1777.47     69.24 o
   8   8   7      243.77      210.76     22.21 o
   9   8   7      140.11      110.18     31.96 o
  10   8   7       12.10       36.21     10.42 o
  11   8   7        0.03       31.01     16.29 o
  12   8   7       30.88       45.92     22.57 o
 -14   9   7        2.60       -9.88     19.62 o
 -13   9   7      693.05      644.78     79.48 o
 -12   9   7        1.15       22.40     24.83 o
 -11   9   7      155.08      158.17     27.43 o
 -10   9   7      216.12      223.03     30.88 o
  -9   9   7      151.90      140.26     21.03 o
  -8   9   7      196.29      199.58     19.84 o
  -7   9   7        2.90        4.77     20.61 o
  -6   9   7       17.21       18.39      9.63 o
  -5   9   7      774.33      764.02     25.71 o
  -4   9   7      878.67      853.14     27.49 o
  -3   9   7      534.27      587.71     19.23 o
  -2   9   7       68.40       43.43      8.72 o
  -1   9   7      874.69      828.95     20.42 o
   0   9   7      102.63       87.42      8.83 o
   1   9   7        0.62        6.65     12.01 o
   2   9   7      434.70      435.47     14.14 o
   3   9   7      306.18      311.91     11.61 o
   4   9   7       36.43       28.30      8.36 o
   5   9   7        9.57       40.52     10.00 o
   6   9   7      161.64      135.96     12.26 o
   7   9   7      811.08      753.37     24.48 o
   8   9   7      181.53      191.22     19.62 o
   9   9   7      345.58      375.92     24.50 o
  10   9   7      130.62      126.16     38.76 o
  11   9   7      123.48       95.30     40.54 o
  12   9   7      136.84       80.16     60.25 o
 -13  10   7      322.40      308.68     19.75 o
 -12  10   7       25.30       71.62     13.65 o
 -11  10   7       45.03       53.36     16.05 o
 -10  10   7      437.34      372.45     19.76 o
  -9  10   7        4.99       34.53     22.11 o
  -8  10   7       61.94       79.97     12.80 o
  -7  10   7        1.50       21.45     11.79 o
  -6  10   7      295.25      277.01     16.52 o
  -5  10   7       89.74       81.32     10.67 o
  -4  10   7      145.59      164.01     11.29 o
  -3  10   7       69.48      106.63     17.07 o
  -2  10   7     1675.72     1532.09     35.85 o
  -1  10   7      850.07      731.79     22.06 o
   0  10   7      434.36      427.82     13.95 o
   1  10   7       20.86       30.79      7.29 o
   2  10   7       42.34       59.95      9.19 o
   3  10   7       25.13       18.44      9.04 o
   4  10   7        7.33       -8.33     11.37 o
   5  10   7      147.21      139.47     19.43 o
   6  10   7      122.47      134.15     17.49 o
   7  10   7        7.00        5.53     14.10 o
   8  10   7        0.45       73.79     22.37 o
   9  10   7        0.37       13.69     46.31 o
  10  10   7        0.10      -13.66     13.66 o
  11  10   7       18.38        4.79     28.85 o
 -12  11   7      186.79      201.73     17.79 o
 -11  11   7      421.22      488.05     22.36 o
 -10  11   7      211.73      240.01     17.08 o
  -9  11   7      735.33      715.71     34.37 o
  -8  11   7      169.93      164.92     20.43 o
  -7  11   7       93.12      140.84     26.98 o
  -6  11   7      197.51      174.05     20.26 o
  -5  11   7       12.91       40.66     24.88 o
  -4  11   7      593.68      521.12     23.39 o
  -3  11   7      290.84      272.94     15.50 o
  -2  11   7      101.86      101.01     11.17 o
  -1  11   7      372.00      339.14     21.89 o
   0  11   7      283.83      260.67     17.16 o
   1  11   7       81.38       86.36     10.66 o
   2  11   7       57.62       22.25     27.38 o
   3  11   7      336.01      346.93     23.57 o
   4  11   7      148.75      131.96     16.82 o
   5  11   7      122.42      110.77     17.03 o
   6  11   7      312.34      264.63     32.38 o
   7  11   7      232.77      259.59     21.64 o
   8  11   7        0.02       -8.04     26.59 o
   9  11   7        0.19      -18.64     18.64 o
 -10  12   7       13.41       24.30     30.54 o
  -9  12   7      641.70      607.19     28.68 o
  -8  12   7       17.44       47.04     16.41 o
  -7  12   7       47.90       97.63     24.35 o
  -6  12   7      126.81      143.68     19.00 o
  -5  12   7      312.98      324.97     26.42 o
  -4  12   7       15.77       18.50     11.18 o
  -3  12   7      244.07      221.55     15.99 o
  -2  12   7      115.28      143.31     15.23 o
  -1  12   7     1269.77     1277.19     39.70 o
   0  12   7       14.72       30.37     11.08 o
   1  12   7        4.70       40.82     15.11 o
   2  12   7       10.17        4.68     13.44 o
   3  12   7      824.14      831.64     40.62 o
   4  12   7      108.55       91.76     29.93 o
   5  12   7      814.09      883.88     37.62 o
   6  12   7       81.30       67.17     16.16 o
   7  12   7      182.08      194.28     19.22 o
   8  12   7       17.47       23.17     28.26 o
  -8  13   7       16.19       33.10     17.41 o
  -7  13   7      414.07      513.49     32.64 o
  -6  13   7       22.40       19.78     26.38 o
  -5  13   7       12.38        6.21     11.46 o
  -4  13   7       10.12       26.33     15.41 o
  -3  13   7       61.08       53.05     14.14 o
  -2  13   7      305.25      308.97     19.27 o
  -1  13   7      208.23      237.87     20.26 o
   0  13   7       24.57       24.71     23.75 o
   1  13   7     1664.59     1776.56     65.26 o
   2  13   7        9.16        9.47     15.53 o
   3  13   7      281.09      267.94     22.69 o
   4  13   7       19.37       16.29     18.64 o
   5  13   7        6.69        5.09     28.95 o
   6  13   7       62.05       63.03     20.02 o
  -5  14   7       58.73       49.44     13.71 o
  -4  14   7        7.51       28.41     25.36 o
  -3  14   7      981.90      990.88     45.38 o
  -2  14   7       81.80       60.43     16.45 o
  -1  14   7      113.63      117.20     35.52 o
   0  14   7       15.58      -16.78     16.78 o
   1  14   7      429.85      416.29     77.12 o
   2  14   7        6.49        7.65     22.18 o
   3  14   7      157.57      169.12     71.43 o
 -16   0   8       81.65      100.28     23.55 o
 -14   0   8      831.29      852.69     46.71 o
 -12   0   8       30.79      -15.11     15.11 o
 -10   0   8     1927.59     1968.37     56.66 o
  -8   0   8     1399.27     1415.86     54.85 o
  -6   0   8       90.51      113.35     11.73 o
  -4   0   8     2842.14     3130.52     80.80 o
  -2   0   8      224.84      291.15     16.17 o
   0   0   8      164.22      165.30     13.90 o
   2   0   8     4324.12     4204.22     90.95 o
   4   0   8      707.53      649.18     33.17 o
   6   0   8        4.77       23.35     12.56 o
   8   0   8      348.46      295.74     26.49 o
  10   0   8      106.55       80.26     22.57 o
  12   0   8     1901.00     1673.58     91.06 o
  14   0   8      374.42      412.70     62.41 o
 -17   1   8       27.25       67.85     24.63 o
 -16   1   8       59.65       99.73     60.44 o
 -15   1   8       76.92       88.72     15.88 o
 -14   1   8       52.26       43.96     15.70 o
 -13   1   8      110.34      112.04     30.81 o
 -12   1   8      475.45      460.92     18.85 o
 -11   1   8       15.27       25.00     11.13 o
 -10   1   8      632.71      621.33     18.34 o
  -9   1   8       11.59        5.50      7.50 o
  -8   1   8     1262.61     1427.65     30.69 o
  -7   1   8      471.14      489.47     14.96 o
  -6   1   8       56.09       46.88      8.02 o
  -5   1   8     1386.32     1503.90     30.98 o
  -4   1   8      236.59      259.61     10.45 o
  -3   1   8      193.57      205.74      9.33 o
  -2   1   8       15.13       25.44     11.84 o
  -1   1   8      580.60      656.32     17.13 o
   0   1   8       76.84      111.92      7.05 o
   1   1   8      739.47      715.03     15.03 o
   2   1   8       94.26       94.52      6.72 o
   3   1   8      551.32      538.09     15.50 o
   4   1   8       41.40       53.30      8.67 o
   5   1   8      339.96      359.58     28.65 o
   6   1   8      152.62      157.37     13.01 o
   7   1   8      670.49      603.77     23.38 o
   8   1   8        6.69        9.12      8.75 o
   9   1   8       39.79       56.18     11.26 o
  10   1   8      267.23      309.03     19.61 o
  11   1   8       30.64       69.00     29.14 o
  12   1   8        6.44       10.69     19.55 o
  13   1   8        1.42       47.07     26.96 o
  14   1   8        0.99      106.76     46.71 o
  15   1   8       11.21       50.55     21.54 o
 -17   2   8       40.50       54.75     25.32 o
 -16   2   8        5.58       13.17     35.32 o
 -15   2   8      122.14      176.57     18.25 o
 -14   2   8      208.37      241.76     27.56 o
 -13   2   8      263.98      259.83     16.67 o
 -12   2   8        0.47        3.64      8.29 o
 -11   2   8       13.10        3.49     10.03 o
 -10   2   8      341.63      300.50     15.63 o
  -9   2   8     1437.57     1515.90     32.54 o
  -8   2   8     4897.93     5047.69     89.39 o
  -7   2   8       13.99       29.29      7.76 o
  -6   2   8     1274.57     1261.23     27.43 o
  -5   2   8      363.20      410.52     13.11 o
  -4   2   8     3547.20     3688.49     66.39 o
  -3   2   8     2870.28     2972.82     49.48 o
  -2   2   8      123.16      101.97      5.41 o
  -1   2   8      765.32      804.15     16.07 o
   0   2   8      486.39      464.23     12.17 o
   1   2   8       10.58       -1.04      4.77 o
   2   2   8     1515.36     1537.61     32.11 o
   3   2   8     1459.61     1548.80     32.62 o
   4   2   8        0.12        8.94      6.12 o
   5   2   8      863.78      770.51     26.35 o
   6   2   8     1110.77      979.78     31.42 o
   7   2   8       24.31       73.21     10.89 o
   8   2   8      174.63      182.29     15.12 o
   9   2   8      253.02      258.98     18.47 o
  10   2   8      270.81      284.53     21.08 o
  11   2   8      572.70      584.65     48.47 o
  12   2   8      583.87      512.20     33.10 o
  13   2   8      144.05      178.51     28.27 o
  14   2   8       26.75       88.62     30.64 o
  15   2   8       33.79       71.17     47.06 o
 -17   3   8      265.09      238.44     30.03 o
 -16   3   8      675.40      720.03     45.53 o
 -15   3   8      113.29      122.14     16.45 o
 -14   3   8       16.85       -2.49     20.21 o
 -13   3   8      790.47      806.50     26.61 o
 -12   3   8       92.07      103.08     21.80 o
 -11   3   8     2574.47     2646.22     67.78 o
 -10   3   8     1133.10     1171.25     32.01 o
  -9   3   8     3614.66     3608.83     76.80 o
  -8   3   8     2901.29     2743.31     60.17 o
  -7   3   8        5.05       10.66     10.79 o
  -6   3   8      861.43      793.59     19.92 o
  -5   3   8      427.29      463.92     12.51 o
  -4   3   8      393.73      428.07     12.01 o
  -3   3   8      965.14     1032.36     18.87 o
  -2   3   8      627.46      557.12     13.34 o
  -1   3   8       41.17       55.34      5.00 o
   0   3   8     1565.90     1487.72     27.85 o
   1   3   8        5.14        2.36      4.83 o
   2   3   8       69.92       59.46      6.05 o
   3   3   8      104.42      120.23      9.47 o
   4   3   8      251.99      252.47     14.53 o
   5   3   8      397.10      403.61     17.54 o
   6   3   8     2373.51     2247.89     60.00 o
   7   3   8     1645.27     1661.41     48.73 o
   8   3   8     1235.37     1193.25     39.92 o
   9   3   8        2.35       16.83     11.46 o
  10   3   8      112.13       84.67     22.08 o
  11   3   8       99.47       77.73     18.73 o
  12   3   8        6.25       14.33     23.35 o
  13   3   8       26.80       44.89     74.38 o
  14   3   8       38.88      107.11     47.24 o
 -17   4   8        3.92        2.75     22.76 o
 -16   4   8      802.78      849.82     59.07 o
 -15   4   8        2.28        7.85     23.75 o
 -14   4   8     1762.45     1886.17     61.13 o
 -13   4   8      157.85       99.01     15.18 o
 -12   4   8      420.19      500.44     26.57 o
 -11   4   8        7.80       26.90     14.69 o
 -10   4   8     2195.40     2226.65     66.50 o
  -9   4   8     1681.99     1610.41     39.47 o
  -8   4   8      328.63      298.37     26.25 o
  -7   4   8     2007.53     2016.19     40.86 o
  -6   4   8     5516.22     5543.72     88.45 o
  -5   4   8     1032.26      991.46     20.54 o
  -4   4   8     6621.58     6505.39    114.24 o
  -3   4   8     1814.80     1735.71     31.61 o
  -2   4   8       41.01       42.91      4.94 o
  -1   4   8     2508.08     2627.85     41.85 o
   0   4   8       17.84       21.26      6.92 o
   1   4   8      271.15      248.73     11.50 o
   2   4   8      200.48      180.19     12.28 o
   3   4   8      491.07      410.51     18.44 o
   4   4   8     3092.67     3029.09     52.45 o
   5   4   8       46.27       36.48      6.70 o
   6   4   8      626.77      652.19     25.71 o
   7   4   8       35.66       44.57     11.54 o
   8   4   8     3201.53     2901.99    165.83 o
   9   4   8      297.52      287.12     48.08 o
  10   4   8       57.41       88.57     17.15 o
  11   4   8        4.83        6.60     20.31 o
  12   4   8      218.30      353.99     31.69 o
  13   4   8        2.12       63.17     48.38 o
  14   4   8       83.02       49.96     50.07 o
 -16   5   8      385.31      409.81     29.22 o
 -15   5   8        4.52       34.34     23.35 o
 -14   5   8      126.56      105.29     17.89 o
 -13   5   8      164.30      171.73     40.33 o
 -12   5   8      673.62      650.50     32.54 o
 -11   5   8      435.16      390.52     22.36 o
 -10   5   8      172.49      179.37     19.65 o
  -9   5   8      323.20      348.27     23.35 o
  -8   5   8     5240.50     5159.01    111.12 o
  -7   5   8      142.98      146.24     11.79 o
  -6   5   8      919.05      886.49     26.52 o
  -5   5   8      122.14       95.86     17.00 o
  -4   5   8     1342.85     1336.56     28.67 o
  -3   5   8       24.65       48.03      4.99 o
  -2   5   8        0.25        5.68      4.96 o
  -1   5   8       63.73       58.19      5.90 o
   0   5   8       44.91       59.73      6.87 o
   1   5   8      162.00      185.72     10.09 o
   2   5   8      110.22      121.65      8.95 o
   3   5   8       85.97       87.26      7.13 o
   4   5   8      104.48      117.17      8.01 o
   5   5   8      402.97      384.40     12.74 o
   6   5   8     1973.24     1857.84     97.44 o
   7   5   8       28.47       59.76     43.08 o
   8   5   8      298.37      302.41     37.19 o
   9   5   8      198.47      224.67     42.78 o
  10   5   8      219.27      190.78     46.80 o
  11   5   8       73.33       75.76     21.29 o
  12   5   8       21.56       42.29     26.67 o
  13   5   8       68.85      179.70     65.57 o
  14   5   8        1.65        8.76     15.92 o
 -16   6   8       61.45       65.05     23.65 o
 -15   6   8        4.78       28.06     19.43 o
 -14   6   8        7.72        6.60     20.70 o
 -13   6   8       54.69       23.85     16.16 o
 -12   6   8      614.65      609.85     30.15 o
 -11   6   8        4.56       47.04     16.71 o
 -10   6   8       27.97       29.51     23.26 o
  -9   6   8      494.65      552.49     22.46 o
  -8   6   8      270.01      265.34     15.63 o
  -7   6   8     1805.31     1828.82     46.05 o
  -6   6   8     2352.63     2219.15     53.06 o
  -5   6   8       51.41       23.92     10.91 o
  -4   6   8     6460.58     6372.12    133.88 o
  -3   6   8     1124.90     1089.66     26.38 o
  -2   6   8      204.93      218.75     11.04 o
  -1   6   8        0.07        5.42      8.50 o
   0   6   8       11.20       19.01     13.03 o
   1   6   8       24.59       18.05      6.36 o
   2   6   8      471.34      462.75     20.78 o
   3   6   8      264.27      227.53     12.69 o
   4   6   8       27.42       37.78     16.10 o
   5   6   8     1198.81     1229.64     26.72 o
   6   6   8     1362.53     1403.62     32.96 o
   7   6   8      452.13      449.49     19.63 o
   8   6   8      510.31      521.19    134.64 o
   9   6   8       66.13       45.75     44.74 o
  10   6   8      679.97      764.89     80.17 o
  11   6   8      249.72      329.09     18.97 o
  12   6   8      267.21      382.33     52.88 o
  13   6   8        6.43       92.27     74.87 o
 -15   7   8        4.92       24.53     27.47 o
 -14   7   8      131.66       94.13     31.99 o
 -13   7   8        0.02       12.39     19.82 o
 -12   7   8      495.85      492.73     30.59 o
 -11   7   8       56.21       48.05     16.22 o
 -10   7   8        0.44       32.89     29.04 o
  -9   7   8       36.85       27.13     21.73 o
  -8   7   8     2672.21     2647.93     63.65 o
  -7   7   8       35.75       12.79     12.48 o
  -6   7   8      996.30     1002.34     32.36 o
  -5   7   8       25.44       31.11      9.75 o
  -4   7   8       55.71       78.83     19.88 o
  -3   7   8      123.80      127.47     17.42 o
  -2   7   8      992.08      935.82     24.40 o
  -1   7   8      135.09      106.59     10.22 o
   0   7   8      700.54      694.36     20.23 o
   1   7   8        0.04        6.06      8.60 o
   2   7   8        7.42       37.99     16.12 o
   3   7   8      126.62      123.88      9.80 o
   4   7   8      174.91      171.06     16.20 o
   5   7   8      949.67      914.30     22.32 o
   6   7   8       66.26      102.44     33.08 o
   7   7   8       11.53        5.84     15.58 o
   8   7   8      121.22      170.00     35.86 o
   9   7   8       18.42        0.98      8.67 o
  10   7   8      353.25      349.16     31.97 o
  11   7   8        7.43       -8.89     11.27 o
  12   7   8      492.56      542.27     61.14 o
  13   7   8      486.72      556.67     27.96 o
 -14   8   8      881.51     1004.84     41.42 o
 -13   8   8       21.09       32.56     16.59 o
 -12   8   8      339.66      359.04     24.27 o
 -11   8   8        8.15       14.05     15.06 o
 -10   8   8      113.83      105.46     12.62 o
  -9   8   8      145.50      160.18     13.91 o
  -8   8   8      153.55      166.64     13.76 o
  -7   8   8        4.64        9.80     28.06 o
  -6   8   8     2815.56     2658.87     62.84 o
  -5   8   8      251.43      198.84     13.50 o
  -4   8   8      682.70      675.57     23.91 o
  -3   8   8      147.21      160.43     14.36 o
  -2   8   8       33.54       32.21      8.39 o
  -1   8   8        0.01       -5.25      7.17 o
   0   8   8       26.39       14.81      9.09 o
   1   8   8        8.65       12.25     12.26 o
   2   8   8      407.03      383.29     28.89 o
   3   8   8        1.23        0.36      8.11 o
   4   8   8      783.23      817.64     22.42 o
   5   8   8      146.54      135.11     10.34 o
   6   8   8      901.43      928.63     33.68 o
   7   8   8      442.49      453.87     19.98 o
   8   8   8      305.69      305.71     25.63 o
   9   8   8      246.30      219.39     49.23 o
  10   8   8        0.09       31.66     15.21 o
  11   8   8      121.75      140.87     16.17 o
  12   8   8      372.20      366.75    194.48 o
 -14   9   8       30.13       87.58     55.54 o
 -13   9   8       24.79       39.05     22.76 o
 -12   9   8      436.12      447.97     22.76 o
 -11   9   8       51.51       67.12     22.67 o
 -10   9   8       30.01        6.55     11.59 o
  -9   9   8       16.48       48.44     14.33 o
  -8   9   8       18.20       23.11     11.00 o
  -7   9   8       35.90       45.08     11.60 o
  -6   9   8        0.01       -3.75      9.46 o
  -5   9   8      370.37      377.55     17.96 o
  -4   9   8     1052.08      985.55     26.27 o
  -3   9   8      853.67      822.75     23.63 o
  -2   9   8      607.70      551.65     33.28 o
  -1   9   8      208.07      197.57     16.93 o
   0   9   8      395.21      415.47     15.36 o
   1   9   8        4.85      -10.13     10.13 o
   2   9   8       37.69       33.43      8.75 o
   3   9   8      125.73       90.68      8.45 o
   4   9   8        1.27       22.45      9.19 o
   5   9   8      343.31      316.61     14.27 o
   6   9   8       39.74       66.26     10.60 o
   7   9   8        5.47       45.47     13.39 o
   8   9   8      108.64      105.16     16.80 o
   9   9   8       10.78        9.45     24.83 o
  10   9   8        8.44       34.28     16.14 o
  11   9   8       40.82        2.94     22.76 o
 -12  10   8       72.49       86.24     14.92 o
 -11  10   8      126.51      142.09     19.94 o
 -10  10   8       12.48       24.34     11.62 o
  -9  10   8        0.03       16.74     11.38 o
  -8  10   8      185.00      165.38     15.13 o
  -7  10   8      624.86      636.25     27.33 o
  -6  10   8     1983.03     1850.39     48.31 o
  -5  10   8       57.98       56.25      9.56 o
  -4  10   8       10.84       26.37     15.49 o
  -3  10   8       11.01        8.66      9.85 o
  -2  10   8      291.39      278.09     15.80 o
  -1  10   8      336.29      272.85     14.12 o
   0  10   8       12.12       17.17      9.31 o
   1  10   8      184.44      156.40     11.56 o
   2  10   8      214.96      216.81     10.80 o
   3  10   8       53.24       59.49      8.08 o
   4  10   8      148.97      156.15     11.02 o
   5  10   8      715.17      699.74     61.72 o
   6  10   8      723.63      713.32     47.00 o
   7  10   8       99.16       88.08     42.00 o
   8  10   8        0.68       11.60     17.27 o
   9  10   8       66.39       87.63     24.14 o
  10  10   8       43.81       36.69     28.46 o
 -11  11   8       97.97      115.77     15.05 o
 -10  11   8        0.58       13.22     12.69 o
  -9  11   8       39.64       54.86     13.59 o
  -8  11   8      389.49      365.60     19.16 o
  -7  11   8        1.24      -11.85     11.85 o
  -6  11   8        8.88       42.60     18.69 o
  -5  11   8      691.69      677.26     22.35 o
  -4  11   8       24.24       44.57      9.96 o
  -3  11   8       35.07       61.94      9.53 o
  -2  11   8      849.32      859.26     30.65 o
  -1  11   8       24.40       29.62      9.29 o
   0  11   8      385.76      378.21     27.56 o
   1  11   8       45.64       24.20     12.26 o
   2  11   8      160.68      161.71     14.71 o
   3  11   8        4.54       48.41     14.88 o
   4  11   8      303.62      333.15     27.47 o
   5  11   8       87.05       67.30     15.56 o
   6  11   8      235.39      189.32     18.77 o
   7  11   8        4.69      -18.64     18.64 o
   8  11   8      238.16      290.66     56.42 o
   9  11   8       21.10        5.49     21.19 o
 -10  12   8      388.21      402.35     27.67 o
  -9  12   8       26.01       69.03     14.38 o
  -8  12   8      141.10      154.47     32.71 o
  -7  12   8       10.43       54.39     12.57 o
  -6  12   8      603.18      593.27     23.06 o
  -5  12   8       57.93       90.09     13.68 o
  -4  12   8      468.97      526.52     31.41 o
  -3  12   8       97.65      108.01     12.95 o
  -2  12   8       67.76       76.65     26.53 o
  -1  12   8        0.05       17.05     12.12 o
   0  12   8        0.04       33.36     20.61 o
   1  12   8        6.75       -7.65     19.62 o
   2  12   8      423.83      387.15     40.72 o
   3  12   8        0.00        5.62     23.65 o
   4  12   8      189.81      161.63     19.71 o
   5  12   8        2.35       55.54     26.69 o
   6  12   8        6.93      -23.94     23.94 o
   7  12   8       12.60       17.57     17.89 o
  -7  13   8      231.32      258.40     23.58 o
  -6  13   8      395.38      403.58     23.01 o
  -5  13   8       45.04       64.47     27.59 o
  -4  13   8      263.28      301.44     19.41 o
  -3  13   8       10.98      -16.68     16.68 o
  -2  13   8      311.58      336.35     19.24 o
  -1  13   8       36.98       38.96     24.40 o
   0  13   8       38.27        9.50     14.97 o
   1  13   8      247.19      247.08     21.02 o
   2  13   8      133.40      134.01     19.28 o
   3  13   8        9.57       10.04     26.30 o
   4  13   8        8.72       29.38     20.61 o
   5  13   8       30.88       38.81     51.61 o
  -3  14   8       45.77       59.04     34.92 o
  -2  14   8      174.09      203.72     80.56 o
  -1  14   8       83.75      121.34     25.02 o
   0  14   8       70.69       76.33     19.68 o
   1  14   8       51.56       83.15     20.77 o
 -17   0   9        1.71       31.79     24.14 o
 -15   0   9      597.76      577.94     37.48 o
 -13   0   9       41.19       37.68     22.37 o
 -11   0   9     2462.89     2377.38     67.37 o
  -9   0   9     3759.67     3935.62    149.54 o
  -7   0   9        7.41       37.95     23.35 o
  -5   0   9      436.51      464.35     20.90 o
  -3   0   9      487.37      501.10     21.04 o
  -1   0   9      114.66      103.61     11.64 o
   1   0   9      838.34      829.97     24.38 o
   3   0   9      494.78      477.76     21.21 o
   5   0   9      488.99      440.77     26.89 o
   7   0   9      544.43      528.49     31.40 o
   9   0   9      238.40      184.47     20.02 o
  11   0   9      324.07      386.02     34.15 o
  13   0   9       85.84      229.61     47.30 o
 -16   1   9      154.66      166.89     53.18 o
 -15   1   9      269.34      272.56     19.56 o
 -14   1   9      169.13      192.92     23.35 o
 -13   1   9        4.91        6.98     13.24 o
 -12   1   9      141.52      138.23     19.44 o
 -11   1   9       10.16       10.23      9.64 o
 -10   1   9        3.49        4.66      7.91 o
  -9   1   9      317.85      273.31     12.97 o
  -8   1   9      986.11     1047.37     25.09 o
  -7   1   9     1195.63     1167.76     26.60 o
  -6   1   9       49.68       61.25      7.77 o
  -5   1   9       63.17       53.89      8.52 o
  -4   1   9      388.73      328.62     12.27 o
  -3   1   9      863.42      926.05     21.98 o
  -2   1   9     1972.91     2071.27     40.39 o
  -1   1   9      640.01      595.92     16.60 o
   0   1   9      141.50      175.44      8.69 o
   1   1   9        1.42       21.78      5.53 o
   2   1   9     1509.10     1562.76     30.35 o
   3   1   9        7.61        8.82      7.06 o
   4   1   9       89.55       78.10      9.10 o
   5   1   9      701.19      693.56     25.31 o
   6   1   9        9.27       43.54     10.30 o
   7   1   9     1656.97     1611.25     46.96 o
   8   1   9        0.04      -13.54     13.54 o
   9   1   9      128.50      132.33     14.29 o
  10   1   9      295.20      243.10     22.18 o
  11   1   9       16.04       23.70     16.53 o
  12   1   9       70.65       53.40     20.62 o
  13   1   9       43.12      115.98     29.02 o
  14   1   9       20.00       57.25     44.06 o
 -17   2   9        7.76      -20.02     21.00 o
 -16   2   9        6.32        3.14     18.45 o
 -15   2   9      936.61      899.15     35.44 o
 -14   2   9       19.98       -2.80     27.77 o
 -13   2   9      275.36      274.62     17.32 o
 -12   2   9       31.82       32.01     11.32 o
 -11   2   9      380.02      361.02     19.86 o
 -10   2   9      216.20      174.70     18.23 o
  -9   2   9        7.97       50.93     10.51 o
  -8   2   9      359.57      306.96     17.27 o
  -7   2   9      170.10      184.50     10.74 o
  -6   2   9      257.25      278.48     15.44 o
  -5   2   9     1098.27     1139.09     25.73 o
  -4   2   9     1389.01     1343.01     28.88 o
  -3   2   9        7.87       14.19      7.11 o
  -2   2   9      414.60      418.31     13.69 o
  -1   2   9      358.86      402.48     12.21 o
   0   2   9        5.97       15.93      5.12 o
   1   2   9       37.51       51.38      6.16 o
   2   2   9       78.97       94.37      7.17 o
   3   2   9      856.46      870.89     21.68 o
   4   2   9      560.40      538.47     16.34 o
   5   2   9      814.05      748.24     26.85 o
   6   2   9      403.55      376.96     21.49 o
   7   2   9     1287.48     1236.37     38.57 o
   8   2   9        0.27       11.71     21.10 o
   9   2   9       67.86       63.83     12.85 o
  10   2   9       34.57       31.79     30.61 o
  11   2   9       22.39       51.98     17.98 o
  12   2   9        8.67       62.40     21.56 o
  13   2   9       94.71      179.49     41.41 o
  14   2   9       49.91       63.99     31.69 o
 -17   3   9       94.42      103.81     25.12 o
 -16   3   9       72.82       45.53     22.96 o
 -15   3   9      252.20      322.82     34.34 o
 -14   3   9       16.44       -1.82     15.87 o
 -13   3   9     1028.68      950.65     37.58 o
 -12   3   9       67.04       83.81     14.39 o
 -11   3   9      791.60      820.72     29.29 o
 -10   3   9     1236.39     1257.72     34.26 o
  -9   3   9        0.06        6.88      9.35 o
  -8   3   9      365.13      360.54     17.86 o
  -7   3   9       36.47       29.36      8.19 o
  -6   3   9       12.26       13.42      7.76 o
  -5   3   9     3036.94     3226.89     59.61 o
  -4   3   9      931.28      893.83     21.65 o
  -3   3   9     1902.63     1911.21     38.00 o
  -2   3   9      421.80      442.08     12.15 o
  -1   3   9        4.04        3.81      5.53 o
   0   3   9        4.93       21.53      5.30 o
   1   3   9      260.55      303.36     10.38 o
   2   3   9       61.80       48.77      7.45 o
   3   3   9      140.18      158.47      9.16 o
   4   3   9      134.21      129.04     11.64 o
   5   3   9      196.12      164.60     14.03 o
   6   3   9        9.97       11.96     12.95 o
   7   3   9        4.71       13.51     13.05 o
   8   3   9       53.85       48.93     12.72 o
   9   3   9      288.50      253.46     19.42 o
  10   3   9       30.16       24.09     17.37 o
  11   3   9      395.44      449.68     27.77 o
  12   3   9       37.63       93.54     22.04 o
  13   3   9        1.98      109.00     44.35 o
  14   3   9        8.51       59.00     42.22 o
 -16   4   9        0.13       24.73     24.14 o
 -15   4   9      542.27      507.72    125.50 o
 -14   4   9      167.63      122.55     22.47 o
 -13   4   9      391.62      386.84     23.23 o
 -12   4   9      307.48      305.19     23.27 o
 -11   4   9      373.31      378.13     41.11 o
 -10   4   9      163.59      152.21     17.02 o
  -9   4   9      496.83      533.50     26.50 o
  -8   4   9       30.38       27.49     20.77 o
  -7   4   9        0.68        0.72     11.63 o
  -6   4   9      225.52      250.37     11.73 o
  -5   4   9      947.50      898.30     21.70 o
  -4   4   9      101.20       76.17     13.10 o
  -3   4   9      156.62      144.96      9.44 o
  -2   4   9      168.46      164.53      7.97 o
  -1   4   9      352.52      274.76     13.74 o
   0   4   9      241.93      223.59      9.21 o
   1   4   9     5772.33     5609.19     99.81 o
   2   4   9       18.20        9.81      5.63 o
   3   4   9     1179.62     1196.13     25.53 o
   4   4   9     1461.21     1445.67     38.18 o
   5   4   9     1481.23     1452.47     32.18 o
   6   4   9      246.62      224.21     14.89 o
   7   4   9      361.58      323.87     39.54 o
   8   4   9      318.01      233.83     45.92 o
   9   4   9      654.95      675.03     40.72 o
  10   4   9        0.56       26.93     13.58 o
  11   4   9      698.46      768.17     94.00 o
  12   4   9        2.62       52.89     37.88 o
  13   4   9       10.56       41.66     62.11 o
 -16   5   9       15.56       48.18     19.21 o
 -15   5   9      168.43      178.52     20.82 o
 -14   5   9       10.78       17.95     37.88 o
 -13   5   9      399.95      424.36     26.54 o
 -12   5   9      663.20      655.46     30.59 o
 -11   5   9      946.65      998.05     52.69 o
 -10   5   9        1.39       -6.37     12.92 o
  -9   5   9      111.45      102.16     15.06 o
  -8   5   9      395.18      389.29     23.18 o
  -7   5   9      726.09      733.49     30.02 o
  -6   5   9      610.89      612.11     40.82 o
  -5   5   9     2101.38     2091.45     61.14 o
  -4   5   9       22.46       35.52     18.05 o
  -3   5   9     2053.84     2048.31     49.45 o
  -2   5   9      182.36      169.72     10.39 o
  -1   5   9     1636.88     1621.34     33.83 o
   0   5   9      691.47      603.89     21.87 o
   1   5   9       36.50       27.18      6.53 o
   2   5   9      494.90      490.38     13.78 o
   3   5   9      506.00      437.44     14.01 o
   4   5   9      111.62      114.77      8.43 o
   5   5   9        7.48       32.72      6.81 o
   6   5   9      156.02      144.99     10.45 o
   7   5   9       42.30       65.45     22.37 o
   8   5   9        3.51       -8.75     10.85 o
   9   5   9       16.45       40.28     13.74 o
  10   5   9        7.77       27.82     51.61 o
  11   5   9      570.26      568.07    106.66 o
  12   5   9       86.88      144.90     22.36 o
  13   5   9      387.35      430.44     52.70 o
 -15   6   9     1624.51     1835.24     85.37 o
 -14   6   9      285.17      326.30     26.31 o
 -13   6   9       24.79       58.21     20.51 o
 -12   6   9        4.14       34.21     42.59 o
 -11   6   9        2.55       11.77     14.19 o
 -10   6   9      203.40      225.57     35.13 o
  -9   6   9      744.26      735.85     84.78 o
  -8   6   9      254.88      225.68     25.02 o
  -7   6   9      918.25      874.37     35.72 o
  -6   6   9     5276.60     4948.86    174.56 o
  -5   6   9     8522.24     7973.37    258.06 o
  -4   6   9        1.86       15.68     17.96 o
  -3   6   9      431.88      415.87     17.70 o
  -2   6   9      125.43      131.13     13.98 o
  -1   6   9      387.16      338.11     13.27 o
   0   6   9       22.95       12.97      7.08 o
   1   6   9      598.45      550.53     16.71 o
   2   6   9        5.17       18.32      8.04 o
   3   6   9      323.25      330.18     12.00 o
   4   6   9      339.79      350.09     12.68 o
   5   6   9       39.22       55.15      8.58 o
   6   6   9     1066.51     1123.75     28.07 o
   7   6   9      305.53      324.88     17.81 o
   8   6   9     1379.12     1266.11     89.19 o
   9   6   9      503.04      539.01     57.40 o
  10   6   9       67.22      121.32    126.68 o
  11   6   9       92.79      151.84     74.60 o
  12   6   9        2.17       19.74     17.64 o
 -15   7   9      285.68      293.59     31.30 o
 -14   7   9      266.88      270.00     23.85 o
 -13   7   9      349.22      289.64     34.93 o
 -12   7   9        1.94       49.45     24.14 o
 -11   7   9       62.02       60.24     15.40 o
 -10   7   9        1.61       -4.32     18.05 o
  -9   7   9        5.52       29.44     16.09 o
  -8   7   9      100.60      105.16     15.90 o
  -7   7   9       92.89       76.55     16.76 o
  -6   7   9      515.39      517.05     30.22 o
  -5   7   9      189.31      145.41     18.33 o
  -4   7   9        2.89        2.88     12.54 o
  -3   7   9      146.49       93.18     12.02 o
  -2   7   9       62.02       66.13     22.07 o
  -1   7   9      157.19      184.40     12.56 o
   0   7   9      158.06      150.22     10.16 o
   1   7   9      587.87      480.18     19.22 o
   2   7   9      548.79      535.66     18.24 o
   3   7   9      153.00      181.76     10.84 o
   4   7   9      313.02      285.13     13.20 o
   5   7   9     3038.90     3200.33     58.59 o
   6   7   9      104.43       95.60     24.03 o
   7   7   9      933.20      984.13     32.04 o
   8   7   9        5.61       61.37     76.08 o
   9   7   9       21.10       72.99     39.54 o
  10   7   9       13.53       56.44     20.02 o
  11   7   9       17.12        1.69     11.31 o
  12   7   9       25.77       66.09     32.28 o
 -14   8   9        4.52       -5.21     26.00 o
 -13   8   9       10.17      108.92     27.28 o
 -12   8   9        7.57       26.30     29.34 o
 -11   8   9        2.47      -16.68     23.35 o
 -10   8   9       33.93       12.78     13.10 o
  -9   8   9       47.61       55.33     16.90 o
  -8   8   9       56.25       58.63     31.01 o
  -7   8   9      399.87      390.77     22.53 o
  -6   8   9       89.76       93.33     37.38 o
  -5   8   9      392.65      354.65     21.41 o
  -4   8   9      337.77      327.77     16.85 o
  -3   8   9        7.73        2.44      9.19 o
  -2   8   9       92.38       87.74      9.59 o
  -1   8   9      290.90      257.40     14.18 o
   0   8   9      814.68      814.73     22.86 o
   1   8   9      931.02      930.53     37.36 o
   2   8   9        7.38        7.04     14.02 o
   3   8   9        3.71       -0.56      6.70 o
   4   8   9      217.36      208.39     12.18 o
   5   8   9     1373.16     1497.83     38.95 o
   6   8   9       55.19       38.50     29.83 o
   7   8   9       13.02        6.51     11.65 o
   8   8   9       94.52      121.71     13.03 o
   9   8   9      823.61      827.74     25.36 o
  10   8   9      131.36      145.05     37.58 o
  11   8   9      215.51      111.23     51.77 o
 -13   9   9        9.17       71.49     62.60 o
 -12   9   9        8.62       38.73     17.45 o
 -11   9   9      117.48      115.21     19.51 o
 -10   9   9        6.50        6.10     14.23 o
  -9   9   9       38.08       43.94     13.80 o
  -8   9   9        4.93       -2.32     28.36 o
  -7   9   9      225.77      198.75     36.60 o
  -6   9   9      452.97      415.44     24.70 o
  -5   9   9      298.43      270.66     20.99 o
  -4   9   9       41.50       66.04     10.88 o
  -3   9   9        0.07       17.61     11.95 o
  -2   9   9       48.48       26.94     10.84 o
  -1   9   9        5.49       14.54      9.57 o
   0   9   9       10.13       14.54     16.09 o
   1   9   9       19.82       23.45     14.33 o
   2   9   9      280.17      278.94     13.47 o
   3   9   9      112.74      140.68     12.29 o
   4   9   9      103.76      102.38     13.74 o
   5   9   9      505.60      477.41     29.31 o
   6   9   9      240.51      226.63     14.35 o
   7   9   9      188.44      196.48     20.18 o
   8   9   9       52.88       58.88     11.94 o
   9   9   9       46.25       35.49     11.30 o
  10   9   9      163.44      169.92     19.14 o
 -12  10   9        0.00       15.50     31.20 o
 -11  10   9       43.42       75.38     17.69 o
 -10  10   9       43.78       55.04     14.72 o
  -9  10   9      385.55      402.53     26.50 o
  -8  10   9        9.22       28.32     14.74 o
  -7  10   9      135.52      143.71     22.86 o
  -6  10   9      195.78      199.43     19.79 o
  -5  10   9     1837.54     1723.61     48.93 o
  -4  10   9       16.64       31.66     10.23 o
  -3  10   9       13.13       18.12     27.58 o
  -2  10   9      833.60      796.42     26.37 o
  -1  10   9      878.71      854.30     24.49 o
   0  10   9        0.70       13.59      8.60 o
   1  10   9       58.97       38.19      7.81 o
   2  10   9      316.09      344.64     13.33 o
   3  10   9        1.00       24.49      7.65 o
   4  10   9       51.76       55.85      9.63 o
   5  10   9       82.67       55.14      9.67 o
   6  10   9      317.61      386.99     25.43 o
   7  10   9      243.60      213.17     26.59 o
   8  10   9      222.88      225.69     20.38 o
   9  10   9      177.98      221.59     27.38 o
 -11  11   9       35.19      -19.82     19.82 o
 -10  11   9        5.15       37.30     18.15 o
  -9  11   9       98.59      115.38     41.60 o
  -8  11   9        7.80       24.38     37.58 o
  -7  11   9       38.83       66.33     16.79 o
  -6  11   9       81.41       53.16     23.00 o
  -5  11   9      173.88      170.86     14.49 o
  -4  11   9       44.24       34.51     22.72 o
  -3  11   9       64.96       83.48     17.46 o
  -2  11   9      207.65      183.76     22.08 o
  -1  11   9       30.03       31.55     10.96 o
   0  11   9      232.37      234.85     13.35 o
   1  11   9      103.50      131.05     16.41 o
   2  11   9      241.03      227.64     17.25 o
   3  11   9        0.17       -7.46     18.84 o
   4  11   9        3.43       -9.58     12.70 o
   5  11   9      380.08      368.79     25.46 o
   6  11   9       22.00       27.82     18.94 o
   7  11   9      120.58      120.37     19.33 o
   8  11   9        2.21       26.07     16.08 o
  -9  12   9      216.60      282.13     25.60 o
  -8  12   9      117.39      113.17     17.86 o
  -7  12   9      928.02      972.04     33.45 o
  -6  12   9       10.72       11.81     29.33 o
  -5  12   9      109.24      135.34     23.56 o
  -4  12   9       18.31       -2.59     10.55 o
  -3  12   9        0.66       39.08     15.79 o
  -2  12   9      144.98      199.91     21.55 o
  -1  12   9      634.75      679.32     33.77 o
   0  12   9       58.70       50.46     25.02 o
   1  12   9      326.20      313.60     33.36 o
   2  12   9       53.71       13.15     21.78 o
   3  12   9      200.14      202.51     36.22 o
   4  12   9      208.14      219.03     43.47 o
   5  12   9       90.10      109.20     18.69 o
   6  12   9        2.38      -14.58     14.58 o
  -6  13   9       43.72       37.82     16.02 o
  -5  13   9      331.71      313.31     35.72 o
  -4  13   9        0.13      -16.29     20.21 o
  -3  13   9      369.37      431.99     26.23 o
  -2  13   9        1.49      -12.78     12.78 o
  -1  13   9     1552.40     1663.92     58.94 o
   0  13   9       55.41       16.88     23.55 o
   1  13   9       36.05      -23.35     23.35 o
   2  13   9      140.12      154.64     26.69 o
   3  13   9      458.89      495.91     39.64 o
 -16   0  10      186.22      219.99     27.28 o
 -14   0  10      164.71      197.62     30.03 o
 -12   0  10      547.64      589.33     41.02 o
 -10   0  10      999.24      920.63     34.41 o
  -8   0  10      336.08      310.00     23.35 o
  -6   0  10     2874.88     2789.18     75.18 o
  -4   0  10      430.94      484.61     23.84 o
  -2   0  10     3774.59     3978.91    101.93 o
   0   0  10      546.94      544.68     19.71 o
   2   0  10      822.42      717.85     23.27 o
   4   0  10      413.63      318.70     23.94 o
   6   0  10        1.91        9.22     11.58 o
   8   0  10      158.07      173.87     19.23 o
  10   0  10      202.22      165.63     23.55 o
  12   0  10      135.42      169.36     36.70 o
 -17   1  10        9.31       14.08     15.53 o
 -16   1  10       27.40       87.91     33.75 o
 -15   1  10        1.08      -16.39     16.39 o
 -14   1  10      197.34      246.72     21.85 o
 -13   1  10      138.29      137.98     15.80 o
 -12   1  10       75.15      116.78     13.63 o
 -11   1  10      832.07      837.13     25.60 o
 -10   1  10     1463.42     1382.64     31.34 o
  -9   1  10      178.12      192.96     17.11 o
  -8   1  10      172.98      213.49     11.92 o
  -7   1  10      179.06      194.40     11.39 o
  -6   1  10        9.42        0.71      7.96 o
  -5   1  10       15.13       31.43      8.07 o
  -4   1  10     2817.67     2827.72     53.53 o
  -3   1  10     1230.33     1295.84     28.89 o
  -2   1  10      791.47      752.38     21.50 o
  -1   1  10      726.19      745.78     20.02 o
   0   1  10      148.60      157.82      8.86 o
   1   1  10     5625.60     5935.68     98.17 o
   2   1  10      148.17      144.12     10.61 o
   3   1  10       34.86       22.46      7.00 o
   4   1  10      457.97      460.45     17.55 o
   5   1  10       42.25       54.18      9.66 o
   6   1  10      107.79       91.89     11.96 o
   7   1  10       37.14        8.20     26.69 o
   8   1  10        0.70        2.35     13.54 o
   9   1  10       86.09       89.89     13.06 o
  10   1  10      609.24      631.52     66.53 o
  11   1  10       37.74       71.58     23.84 o
  12   1  10      338.70      379.59     28.35 o
  13   1  10       34.63      105.99     45.53 o
 -16   2  10      560.91      694.32     45.14 o
 -15   2  10       24.28       82.63     16.89 o
 -14   2  10       12.53       70.53     16.26 o
 -13   2  10        9.68       40.48     11.30 o
 -12   2  10     1209.83     1203.54     33.62 o
 -11   2  10      116.22      117.14     12.03 o
 -10   2  10       89.35      112.02     12.91 o
  -9   2  10      119.65      133.82     10.43 o
  -8   2  10      261.79      297.87     13.63 o
  -7   2  10      201.56      179.98     14.25 o
  -6   2  10       13.08        0.94      6.52 o
  -5   2  10     2711.49     2881.15     54.61 o
  -4   2  10     1197.90     1247.05     27.88 o
  -3   2  10      160.08      164.76     11.65 o
  -2   2  10      948.49      976.32     23.89 o
  -1   2  10        3.30       10.38      6.62 o
   0   2  10      583.77      539.40     16.20 o
   1   2  10     1200.53     1238.84     25.50 o
   2   2  10      244.45      221.56     10.79 o
   3   2  10      183.24      164.94      9.94 o
   4   2  10      534.94      509.54     18.28 o
   5   2  10       65.75       48.62     10.60 o
   6   2  10      526.93      515.47     40.52 o
   7   2  10       82.87       89.19     12.56 o
   8   2  10     1134.16     1048.83     35.17 o
   9   2  10      692.00      604.18     26.36 o
  10   2  10      180.61      201.69     43.37 o
  11   2  10       52.84       46.02     15.86 o
  12   2  10       54.93       82.48     54.07 o
  13   2  10       11.76      143.10     39.64 o
 -16   3  10      404.85      365.61     34.54 o
 -15   3  10        9.07       -2.55     20.02 o
 -14   3  10      954.76      979.58    115.00 o
 -13   3  10      288.63      303.48     38.56 o
 -12   3  10      745.29      739.69     56.91 o
 -11   3  10       24.41       34.85     10.46 o
 -10   3  10      694.31      604.68     21.54 o
  -9   3  10      578.48      552.40     20.51 o
  -8   3  10      220.12      254.41     13.74 o
  -7   3  10     2079.74     2052.17     41.53 o
  -6   3  10      962.59      947.24     23.19 o
  -5   3  10      304.75      319.41     13.08 o
  -4   3  10     1427.14     1369.25     30.10 o
  -3   3  10      697.53      809.03     30.39 o
  -2   3  10      515.25      474.59     15.24 o
  -1   3  10        5.10       17.54     10.42 o
   0   3  10      588.78      598.11     17.39 o
   1   3  10       12.23       13.18      6.07 o
   2   3  10     2698.63     2641.01     51.86 o
   3   3  10      329.23      311.07     12.77 o
   4   3  10     2112.22     2116.12     43.62 o
   5   3  10       98.84       91.25     11.06 o
   6   3  10     1078.38     1038.20     69.86 o
   7   3  10      112.05       98.12     12.95 o
   8   3  10      148.89      157.60     15.30 o
   9   3  10       24.00       21.73     40.92 o
  10   3  10        7.55       46.61     46.41 o
  11   3  10        1.43       22.75     14.66 o
  12   3  10      121.16      203.19     26.40 o
  13   3  10      134.38      248.84     31.58 o
 -16   4  10      201.11      204.10     31.99 o
 -15   4  10       63.42       47.30     18.76 o
 -14   4  10       24.10       36.31     20.21 o
 -13   4  10      138.92      118.30     24.63 o
 -12   4  10      336.86      337.18     29.83 o
 -11   4  10       49.70       56.95     13.50 o
 -10   4  10     2312.97     2328.68    102.24 o
  -9   4  10     1314.61     1294.15     45.01 o
  -8   4  10     3278.53     3211.90     87.88 o
  -7   4  10      176.28      159.28     14.40 o
  -6   4  10     3484.91     3462.27    116.13 o
  -5   4  10      751.34      689.28     19.77 o
  -4   4  10      598.72      561.83     20.72 o
  -3   4  10      189.32      177.12     11.70 o
  -2   4  10     1256.76     1242.07     27.89 o
  -1   4  10        2.98        0.14      6.41 o
   0   4  10      585.16      569.07     16.76 o
   1   4  10        8.95        8.78      7.25 o
   2   4  10       77.45       87.25      9.06 o
   3   4  10       50.27       64.04     12.01 o
   4   4  10      248.44      239.91     11.44 o
   5   4  10     2599.66     2614.40     52.31 o
   6   4  10     2272.70     2253.30     61.54 o
   7   4  10     1062.63     1071.71     47.20 o
   8   4  10      684.49      669.78     44.45 o
   9   4  10       90.13      104.42     36.31 o
  10   4  10       23.68       59.58     14.87 o
  11   4  10      107.95      118.30     37.48 o
  12   4  10       42.01      122.50     48.18 o
  13   4  10        2.68      196.76    123.44 o
 -15   5  10       11.16        0.59     23.94 o
 -14   5  10      516.57      521.62     27.69 o
 -13   5  10       38.87       19.86     38.46 o
 -12   5  10      636.98      585.98     28.89 o
 -11   5  10      206.27      192.72     20.35 o
 -10   5  10       56.87       89.34     33.46 o
  -9   5  10       33.15       14.94     16.48 o
  -8   5  10      324.70      361.45     42.19 o
  -7   5  10     1575.25     1536.22     49.71 o
  -6   5  10     3895.53     3879.39    193.79 o
  -5   5  10      319.49      318.25     21.28 o
  -4   5  10      589.57      550.53     74.18 o
  -3   5  10      242.04      213.78     19.40 o
  -2   5  10      408.38      378.04     17.93 o
  -1   5  10      100.64      109.01      8.77 o
   0   5  10      324.51      271.38     12.78 o
   1   5  10       11.72       17.32      8.10 o
   2   5  10      633.69      588.14     18.30 o
   3   5  10      204.87      229.69     13.68 o
   4   5  10      356.04      352.97     13.95 o
   5   5  10       20.19       27.98      8.86 o
   6   5  10      171.26      187.57     47.10 o
   7   5  10      693.56      736.63     31.72 o
   8   5  10       52.72       21.98     43.37 o
   9   5  10        7.86       54.51     30.71 o
  10   5  10      249.34      244.54    107.05 o
  11   5  10        0.28       32.39     45.73 o
  12   5  10      195.01      198.04    131.19 o
 -15   6  10       98.48       63.08     18.90 o
 -14   6  10      175.60      242.86     44.55 o
 -13   6  10       22.11       46.54     17.94 o
 -12   6  10       87.14       78.00     15.10 o
 -11   6  10       68.73       85.98     16.67 o
 -10   6  10      518.02      491.65     26.70 o
  -9   6  10      478.70      453.77     30.32 o
  -8   6  10      170.87      155.84     45.53 o
  -7   6  10       65.89       79.79     14.92 o
  -6   6  10      112.66      118.67     17.45 o
  -5   6  10     2073.63     2006.65     60.14 o
  -4   6  10       72.48       51.61     14.30 o
  -3   6  10     1045.79     1072.67     38.79 o
  -2   6  10     1307.31     1209.16     40.46 o
  -1   6  10        4.36       17.86     16.09 o
   0   6  10     1222.53     1185.55     49.26 o
   1   6  10      130.34      112.94     16.58 o
   2   6  10      152.08      124.61      9.52 o
   3   6  10      201.20      185.56     12.43 o
   4   6  10      467.32      485.37     29.70 o
   5   6  10      508.93      519.88     22.26 o
   6   6  10      185.22      187.77     15.30 o
   7   6  10        4.93       12.91     30.52 o
   8   6  10      118.23      109.27     28.55 o
   9   6  10      262.94      278.62     37.29 o
  10   6  10      262.52      422.63     97.83 o
  11   6  10        0.08       60.75     62.01 o
  12   6  10       35.39      136.78     46.26 o
 -14   7  10      658.74      593.69     35.32 o
 -13   7  10        0.44       19.30     15.89 o
 -12   7  10      378.55      345.95     37.19 o
 -11   7  10        3.78        3.02     25.41 o
 -10   7  10       61.07       69.43     21.19 o
  -9   7  10      200.02      171.71     18.33 o
  -8   7  10      141.41      149.67     16.91 o
  -7   7  10       51.34       24.99     14.40 o
  -6   7  10        9.25      -12.05     12.05 o
  -5   7  10      531.73      482.29     25.73 o
  -4   7  10        4.11       42.97     16.58 o
  -3   7  10      475.16      434.93     24.41 o
  -2   7  10       99.57      100.28     14.74 o
  -1   7  10      169.34      179.47     18.67 o
   0   7  10        5.29       -9.03     16.48 o
   1   7  10      316.68      272.91     21.98 o
   2   7  10     1529.76     1659.57     43.15 o
   3   7  10      223.19      226.83     11.77 o
   4   7  10        0.62        3.80      7.10 o
   5   7  10       42.09       19.71      7.91 o
   6   7  10      149.66      164.51     13.44 o
   7   7  10        2.84       47.27     35.33 o
   8   7  10        1.27       71.07    125.30 o
   9   7  10        2.59       81.22    163.57 o
  10   7  10      317.12      325.84     28.75 o
  11   7  10        0.76       -7.07     14.38 o
 -13   8  10      365.98      342.09     39.05 o
 -12   8  10       34.87       68.45     18.81 o
 -11   8  10        4.85       12.07     26.89 o
 -10   8  10      105.45      107.04     16.33 o
  -9   8  10      630.50      525.31     51.61 o
  -8   8  10      773.04      729.50     49.45 o
  -7   8  10       27.11       16.47     12.24 o
  -6   8  10     1854.20     1685.34     94.59 o
  -5   8  10        4.27        1.06     11.82 o
  -4   8  10     1170.21     1171.08     79.48 o
  -3   8  10       71.24       65.62     17.66 o
  -2   8  10        5.72       11.01     10.75 o
  -1   8  10        1.32       14.87     10.88 o
   0   8  10        0.99       31.40     18.64 o
   1   8  10      137.26      137.03     15.97 o
   2   8  10     1617.87     1688.46     44.33 o
   3   8  10     1030.56     1006.57     26.34 o
   4   8  10        7.55        1.23     10.72 o
   5   8  10        6.12        6.57     10.74 o
   6   8  10       40.21       43.41     11.94 o
   7   8  10      169.93      158.15     26.98 o
   8   8  10      209.70      183.74     56.71 o
   9   8  10        0.08        8.57     24.04 o
  10   8  10      340.60      380.02     25.22 o
 -12   9  10      178.56      200.59     35.13 o
 -11   9  10      126.93       97.27     42.39 o
 -10   9  10       27.32       18.83     13.45 o
  -9   9  10      449.71      421.80     26.40 o
  -8   9  10       11.30      -13.27     13.27 o
  -7   9  10       45.59       39.39     13.39 o
  -6   9  10      439.98      407.80     23.47 o
  -5   9  10       38.06       16.09     23.35 o
  -4   9  10       33.20       48.57     14.82 o
  -3   9  10      164.69      175.97     16.08 o
  -2   9  10      294.01      267.02     19.56 o
  -1   9  10        0.43       16.58     38.46 o
   0   9  10      159.28      172.86     15.63 o
   1   9  10       77.68       82.65     13.74 o
   2   9  10      221.50      216.46     13.57 o
   3   9  10     1007.52      963.11     30.56 o
   4   9  10       62.54       38.29     11.08 o
   5   9  10       10.49       15.45     18.15 o
   6   9  10      363.02      348.78     20.14 o
   7   9  10        1.77       -5.22     12.02 o
   8   9  10       10.01       13.99     20.23 o
   9   9  10        9.93       32.74     26.70 o
 -11  10  10       64.66       66.02     41.80 o
 -10  10  10        7.87       67.16     16.90 o
  -9  10  10        6.15       33.39     15.90 o
  -8  10  10      188.85      176.91     17.97 o
  -7  10  10      975.44      875.05     37.11 o
  -6  10  10      129.10      160.32     19.21 o
  -5  10  10      337.18      290.63     23.43 o
  -4  10  10       25.06       12.13     15.90 o
  -3  10  10       48.37       75.14     28.55 o
  -2  10  10      825.14      797.78     33.80 o
  -1  10  10      105.20       52.93     24.43 o
   0  10  10     2166.08     2112.97     71.24 o
   1  10  10       83.43      103.92     16.33 o
   2  10  10      436.78      441.12     20.96 o
   3  10  10       23.28       43.96      9.17 o
   4  10  10      207.80      256.43     14.36 o
   5  10  10        0.47       10.44     15.65 o
   6  10  10        0.62       10.44     16.32 o
   7  10  10       30.55       55.48     22.57 o
   8  10  10       42.31       14.35     46.31 o
 -10  11  10      558.90      513.40     39.64 o
  -9  11  10      354.16      323.92     41.21 o
  -8  11  10        0.31       16.26     20.51 o
  -7  11  10       10.54       44.28     14.56 o
  -6  11  10       35.59       80.86     14.71 o
  -5  11  10      212.87      246.61     19.91 o
  -4  11  10      729.53      730.91     31.13 o
  -3  11  10      135.63      117.06     15.23 o
  -2  11  10      961.13      928.49     36.76 o
  -1  11  10      313.24      351.40     23.75 o
   0  11  10       40.10       23.28     14.38 o
   1  11  10        0.77       28.34     22.27 o
   2  11  10      448.10      431.32     16.94 o
   3  11  10        2.71       22.57     21.78 o
   4  11  10      767.60      844.47     55.54 o
   6  11  10      370.55      369.30     34.24 o
  -8  12  10     1036.36     1112.49     52.50 o
  -7  12  10       65.25      121.59     18.98 o
  -6  12  10       62.83      111.03     18.58 o
  -5  12  10       59.70      111.81     19.83 o
  -4  12  10      297.03      344.12     22.74 o
  -3  12  10      165.65      211.73     19.08 o
  -2  12  10        0.43       67.31     24.92 o
  -1  12  10       19.10       56.32     26.49 o
   0  12  10        7.01       53.97     25.32 o
   3  12  10        0.93        8.83     21.78 o
   4  12  10       52.83       39.84     23.75 o
  -4  13  10      650.74      689.41     49.85 o
  -3  13  10       80.15       73.79     24.53 o
  -2  13  10      372.33      481.78     41.60 o
  -1  13  10        5.31       77.91     26.69 o
 -15   0  11       64.08      108.52     28.26 o
 -13   0  11      283.88      289.66     28.85 o
 -11   0  11     1336.61     1311.47     43.54 o
  -9   0  11     1700.58     1661.78     50.97 o
  -7   0  11      256.19      213.55     16.01 o
  -5   0  11      142.77      158.42     34.34 o
  -3   0  11      429.08      440.95     24.14 o
  -1   0  11      214.67      249.71     17.41 o
   1   0  11      785.90      768.04     24.38 o
   3   0  11      465.28      497.05     24.73 o
   5   0  11       48.51       52.99     17.66 o
   7   0  11     1128.37     1075.82     51.42 o
   9   0  11      157.95       96.55     21.19 o
  11   0  11       16.48      108.13     25.71 o
  13   0  11       41.37       97.34     37.09 o
 -16   1  11       31.69       95.60     33.46 o
 -15   1  11      218.17      252.77     22.52 o
 -14   1  11       39.22       38.66     15.20 o
 -13   1  11       75.73       86.24     14.40 o
 -12   1  11      160.71      131.96     13.05 o
 -11   1  11      899.54      780.65     25.63 o
 -10   1  11      149.82      172.47     16.40 o
  -9   1  11        2.48       17.28     13.83 o
  -8   1  11       28.82       24.23      8.05 o
  -7   1  11       29.66       49.43     10.37 o
  -6   1  11        8.59        3.25      8.30 o
  -5   1  11      420.68      408.94     15.61 o
  -4   1  11      643.43      723.35     19.87 o
  -3   1  11      999.11     1037.76     25.09 o
  -2   1  11     1266.17     1292.59     29.20 o
  -1   1  11      298.63      267.00     11.15 o
   0   1  11     2104.11     2211.87     37.55 o
   1   1  11     1209.82     1243.95     26.33 o
   2   1  11       18.72       13.88      9.31 o
   3   1  11     2049.22     2228.09     52.27 o
   4   1  11       50.53       54.11     12.06 o
   5   1  11     2869.45     2846.96     74.76 o
   6   1  11       14.05       25.93     26.20 o
   7   1  11       53.74       82.45     29.53 o
   8   1  11       39.71       10.88      9.58 o
   9   1  11      124.55      105.43     13.10 o
  10   1  11      139.53      170.09     53.58 o
  11   1  11      371.81      405.63     23.72 o
  12   1  11        1.73       87.17     23.31 o
 -16   2  11       54.69       29.83     21.98 o
 -15   2  11       85.31      105.38     27.08 o
 -14   2  11      106.45      162.10     28.46 o
 -13   2  11     1161.50     1042.23     48.47 o
 -12   2  11     1045.85      949.39     31.88 o
 -11   2  11        4.50        5.29     16.19 o
 -10   2  11       76.03      109.81     12.49 o
  -9   2  11       48.81       44.82     10.62 o
  -8   2  11      537.77      574.99     29.01 o
  -7   2  11     1062.54      975.54     24.30 o
  -6   2  11       67.88       82.18     12.01 o
  -5   2  11       27.88        9.09     15.48 o
  -4   2  11       27.84       22.57      9.21 o
  -3   2  11       96.60       78.35      8.72 o
  -2   2  11       11.60       18.05     15.90 o
  -1   2  11      228.20      196.26     12.52 o
   0   2  11      608.83      612.16     18.07 o
   1   2  11      923.89      988.43     22.32 o
   2   2  11     2257.90     2396.51     44.40 o
   3   2  11      182.32      203.85     10.70 o
   4   2  11     1514.55     1598.30     40.25 o
   5   2  11      412.22      374.63     18.92 o
   6   2  11     1032.77     1085.56     35.81 o
   7   2  11      106.33      100.20     27.97 o
   8   2  11       16.08       34.27     10.84 o
   9   2  11        0.32       23.45     15.01 o
  10   2  11        1.39       23.17     37.48 o
  11   2  11       21.73       12.12     30.52 o
  12   2  11       19.69      116.48     32.09 o
 -16   3  11       98.37       89.68     24.53 o
 -15   3  11     1270.68     1421.41     73.20 o
 -14   3  11      525.94      522.35     41.80 o
 -13   3  11      293.47      273.37     20.25 o
 -12   3  11        5.37       72.78     16.65 o
 -11   3  11      334.42      318.43     30.52 o
 -10   3  11      570.94      524.56     20.44 o
  -9   3  11      457.45      466.37     19.55 o
  -8   3  11      235.39      207.22     15.04 o
  -7   3  11      526.37      490.25     16.16 o
  -6   3  11       10.93        5.59      7.31 o
  -5   3  11      914.15      975.27     24.58 o
  -4   3  11      496.04      487.54     16.62 o
  -3   3  11      217.11      227.81     12.06 o
  -2   3  11       26.06       23.88      7.11 o
  -1   3  11     1321.88     1312.14     30.05 o
   0   3  11        3.42        5.84      6.71 o
   1   3  11      885.06      816.48     19.70 o
   2   3  11       10.93       24.59      7.10 o
   3   3  11       14.20        5.57      7.79 o
   4   3  11     2267.79     2422.64     50.02 o
   5   3  11        0.04        1.35      8.63 o
   6   3  11       74.70       39.07     10.30 o
   7   3  11      365.68      374.19     30.71 o
   8   3  11       15.13       19.43     12.76 o
   9   3  11      157.26      180.44     24.73 o
  10   3  11      155.37      151.79     26.20 o
  11   3  11      648.50      603.80     45.33 o
  12   3  11        5.61       11.20     20.65 o
 -15   4  11       57.15       26.72     16.68 o
 -14   4  11       96.34       95.64     16.78 o
 -13   4  11      211.56      198.39     20.42 o
 -12   4  11      329.29      282.91     22.71 o
 -11   4  11      358.97      382.31     46.41 o
 -10   4  11      382.33      365.18     23.80 o
  -9   4  11       71.63       84.78     14.81 o
  -8   4  11        0.32      -10.77     10.77 o
  -7   4  11      365.52      435.35     22.96 o
  -6   4  11     1602.16     1544.58     33.65 o
  -5   4  11        1.39        8.22      8.25 o
  -4   4  11        0.00        4.58      8.72 o
  -3   4  11     1225.27     1166.20     27.56 o
  -2   4  11       80.23       57.32     12.80 o
  -1   4  11      557.91      559.58     17.03 o
   0   4  11       73.15       83.69      9.83 o
   1   4  11      369.35      372.03     14.46 o
   2   4  11       10.93        2.49      6.83 o
   3   4  11      401.59      404.52     14.39 o
   4   4  11      431.19      391.65     17.53 o
   5   4  11     1131.88     1092.22     35.41 o
   6   4  11      149.11      112.99     20.80 o
   7   4  11     1108.87     1096.61     55.54 o
   8   4  11      292.01      251.53     39.74 o
   9   4  11      476.91      524.71     31.60 o
  10   4  11       61.47       77.64     39.35 o
  11   4  11        0.17       24.44     15.01 o
  12   4  11        1.92       90.24    105.38 o
 -15   5  11      381.83      397.77     56.81 o
 -14   5  11       79.41       75.45     15.94 o
 -13   5  11      211.45      190.28     19.11 o
 -12   5  11      186.30      179.50     18.77 o
 -11   5  11      143.32      167.50     20.90 o
 -10   5  11      155.87      210.26     17.63 o
  -9   5  11     1339.56     1367.19     48.23 o
  -8   5  11        6.94       20.21     12.33 o
  -7   5  11      823.00      805.03     33.57 o
  -6   5  11        8.51       -7.46     13.34 o
  -5   5  11     2707.93     2675.99     75.72 o
  -4   5  11       42.01       32.26     21.98 o
  -3   5  11      116.92      125.12     18.69 o
  -2   5  11        1.64      -10.20     18.64 o
  -1   5  11      334.68      321.92     12.97 o
   0   5  11        1.63        4.20      8.68 o
   1   5  11     2539.44     2630.57     46.73 o
   2   5  11      112.24      105.35      9.42 o
   3   5  11       21.70       23.47      7.43 o
   4   5  11      123.85      112.52     13.90 o
   5   5  11        7.46       26.49      8.30 o
   6   5  11       40.06      114.40     69.67 o
   7   5  11       54.59       50.14     25.51 o
   8   5  11       62.68      134.63     73.79 o
   9   5  11      511.89      546.94     68.69 o
  10   5  11       59.47       85.75     22.86 o
  11   5  11      616.54      674.82     36.67 o
 -14   6  11        5.35       86.14     30.03 o
 -13   6  11      224.02      230.65     23.57 o
 -12   6  11        0.95       16.16     13.29 o
 -11   6  11      223.47      199.88     20.41 o
 -10   6  11        4.10       16.48     23.35 o
  -9   6  11        0.45      -12.44     15.11 o
  -8   6  11      102.66       88.91     19.04 o
  -7   6  11      284.92      268.20     19.70 o
  -6   6  11      245.03      215.16     25.12 o
  -5   6  11      108.73      169.15     32.09 o
  -4   6  11      100.58      111.41     14.58 o
  -3   6  11     1164.74     1109.86     67.12 o
  -2   6  11      770.26      698.33     47.49 o
  -1   6  11      639.43      571.96     25.79 o
   0   6  11        5.86       -9.22     13.54 o
   1   6  11      923.94      969.33     36.84 o
   2   6  11      485.59      536.47     21.10 o
   3   6  11       44.22       15.27      9.72 o
   4   6  11       37.55       46.98     19.94 o
   5   6  11      108.07      127.87     22.07 o
   6   6  11      237.02      258.34     19.73 o
   7   6  11      303.88      293.90     22.21 o
   8   6  11       82.12       83.59     61.62 o
   9   6  11       41.47       75.53     49.16 o
  10   6  11       13.46       47.28     38.46 o
  11   6  11        3.08      149.64    179.66 o
 -14   7  11      279.31      296.45     47.59 o
 -13   7  11     1294.55     1195.45     46.60 o
 -12   7  11      304.47      317.57     25.56 o
 -11   7  11      634.63      695.31     52.69 o
 -10   7  11      215.59      227.29     35.23 o
  -9   7  11        0.11       30.15     16.39 o
  -8   7  11      370.77      327.50     22.48 o
  -7   7  11     2040.33     1946.44     61.58 o
  -6   7  11       61.30       72.85     16.19 o
  -5   7  11      943.89      924.90     35.51 o
  -4   7  11      191.90      193.52     19.72 o
  -3   7  11      120.82      100.97     16.78 o
  -2   7  11       31.11       34.96     14.69 o
  -1   7  11        1.79        2.44     19.72 o
   0   7  11      167.67      166.26     17.02 o
   1   7  11       28.27       24.70     14.78 o
   2   7  11      543.33      539.66     32.01 o
   3   7  11      834.72      866.45     32.37 o
   4   7  11      119.24       88.05     11.19 o
   5   7  11       79.92       67.33     11.45 o
   6   7  11       35.29       16.96     10.44 o
   7   7  11      541.66      573.04     35.91 o
   8   7  11       41.74      147.19    144.04 o
   9   7  11       35.57      173.80    196.15 o
  10   7  11       62.33      215.58    174.17 o
 -13   8  11       54.44       90.43     39.64 o
 -12   8  11        0.09       25.69     17.58 o
 -11   8  11       64.46       71.51     45.43 o
 -10   8  11       21.39       38.38     16.29 o
  -9   8  11     2058.75     2046.38    140.81 o
  -8   8  11      306.94      228.47     18.62 o
  -7   8  11      129.38      158.57     20.80 o
  -6   8  11      278.60      238.03     37.09 o
  -5   8  11       29.76       21.58     14.32 o
  -4   8  11      342.94      270.55     21.71 o
  -3   8  11       15.55       10.60     11.66 o
  -2   8  11        0.04       22.04     11.77 o
  -1   8  11      502.20      518.59     24.61 o
   0   8  11      230.56      210.12     28.95 o
   1   8  11        0.36       22.76     17.47 o
   2   8  11      445.63      467.28     20.51 o
   3   8  11      101.92      111.18     12.54 o
   4   8  11      336.62      360.78     17.78 o
   5   8  11     1467.88     1628.89     43.72 o
   6   8  11      408.40      366.39     26.30 o
   7   8  11      308.11      303.79     25.12 o
   8   8  11      346.80      445.87     32.77 o
   9   8  11      133.64      136.19     23.75 o
 -12   9  11       31.83        5.03     17.02 o
 -11   9  11       50.32       25.98     28.36 o
 -10   9  11        0.13       17.65     19.53 o
  -9   9  11      101.49      103.81     26.98 o
  -8   9  11       21.47       23.41     52.89 o
  -7   9  11      121.04      125.63     46.61 o
  -6   9  11       11.65        2.81     11.65 o
  -5   9  11      134.20      176.50     18.18 o
  -4   9  11      265.47      288.05     20.26 o
  -3   9  11      268.51      217.49     35.62 o
  -2   9  11      125.01       86.95     20.12 o
  -1   9  11     1225.17     1261.79     44.42 o
   0   9  11       99.76       68.84     14.80 o
   1   9  11      168.30      152.04     13.56 o
   2   9  11        5.64       11.91     13.08 o
   3   9  11      504.21      581.38     24.31 o
   4   9  11      340.96      387.58     20.31 o
   5   9  11      750.60      824.10     73.30 o
   6   9  11        0.53      -14.13     14.33 o
   7   9  11       69.00       54.36     19.23 o
   8   9  11       20.74       36.22     67.41 o
 -10  10  11       19.59        7.57     15.80 o
  -9  10  11        6.31       59.07     25.12 o
  -8  10  11      498.61      513.78     27.73 o
  -7  10  11       51.42      102.60     17.46 o
  -6  10  11       44.54       55.33     37.09 o
  -5  10  11       17.59       48.21     14.69 o
  -4  10  11       46.73       52.80     29.53 o
  -3  10  11      215.08      215.77     53.38 o
  -2  10  11      171.35      168.98     18.92 o
  -1  10  11        0.20       15.78     29.83 o
   0  10  11      277.93      289.81     22.24 o
   1  10  11      459.94      461.53     23.95 o
   2  10  11      439.50      441.79     20.14 o
   3  10  11       71.91       93.81     12.34 o
   4  10  11      731.76      779.92     47.00 o
   5  10  11      401.35      372.00     19.14 o
   6  10  11        2.82       34.56     14.56 o
   7  10  11        2.17       55.49     18.94 o
  -9  11  11       61.47       68.92     31.50 o
  -8  11  11      499.82      419.19     26.57 o
  -7  11  11      240.25      235.90     21.35 o
  -6  11  11      115.40       74.42     15.98 o
  -5  11  11      518.44      551.72     30.26 o
  -4  11  11        6.75       22.18     47.00 o
  -3  11  11       45.81       47.39     15.54 o
  -2  11  11       94.60       87.24     42.09 o
  -1  11  11      102.69      117.29     71.92 o
   0  11  11       24.78      104.45     18.74 o
   1  11  11      174.31      217.24     16.79 o
   2  11  11       27.16       64.39     10.56 o
   3  11  11        3.22       -3.63     12.88 o
   4  11  11       39.52        0.78     21.59 o
   5  11  11       91.48      176.62     31.60 o
  -6  12  11       50.00      104.28     18.33 o
  -5  12  11       61.38       71.16     21.29 o
  -4  12  11      119.43      173.62     18.78 o
  -3  12  11      451.80      440.02     25.70 o
  -2  12  11        1.99        1.07     19.33 o
  -1  12  11       63.40      161.51     30.61 o
   0  12  11      123.98      113.63     26.69 o
 -14   0  12      419.30      419.38     33.17 o
 -12   0  12      617.46      564.01     35.32 o
 -10   0  12       23.11        5.15     10.34 o
  -8   0  12      444.00      406.73     21.21 o
  -6   0  12      745.26      747.09     29.73 o
  -4   0  12     3956.53     4055.41    106.08 o
  -2   0  12     1742.38     1721.05     51.96 o
   0   0  12     2032.01     2215.55     54.18 o
   2   0  12     4731.06     4955.39    133.68 o
   4   0  12     1159.09     1266.57     56.71 o
   6   0  12       10.46       -1.77     15.31 o
   8   0  12       96.80       87.33     21.39 o
  10   0  12       95.31       79.48     19.43 o
  12   0  12      130.91      284.36     40.23 o
 -15   1  12        6.00       -6.11     21.88 o
 -14   1  12      417.96      377.95     59.85 o
 -13   1  12       19.25       28.10     14.12 o
 -12   1  12       14.89       37.99     10.69 o
 -11   1  12      131.61      145.43     18.36 o
 -10   1  12      365.88      405.73     22.37 o
  -9   1  12      100.63       89.18      9.67 o
  -8   1  12      107.70      128.83     11.20 o
  -7   1  12       92.78      123.05     13.54 o
  -6   1  12     1481.20     1478.22     33.29 o
  -5   1  12       63.93       71.09      9.09 o
  -4   1  12      245.99      203.71     11.62 o
  -3   1  12      336.89      318.67     16.26 o
  -2   1  12       34.36       37.27     16.91 o
  -1   1  12       63.31       63.19      7.75 o
   0   1  12      133.33      130.55     10.69 o
   1   1  12      252.31      251.28     14.39 o
   2   1  12      283.64      293.37     11.71 o
   3   1  12     2060.95     2117.17     50.78 o
   4   1  12      380.98      354.29     21.66 o
   5   1  12       49.83       40.92     10.19 o
   6   1  12      154.91      158.77     15.31 o
   7   1  12      134.51      115.35     13.01 o
   8   1  12      553.72      492.32     95.77 o
   9   1  12       12.31       21.54     30.71 o
  10   1  12      580.10      553.01     24.60 o
  11   1  12       10.79       60.42     36.89 o
  12   1  12       14.54      100.45     23.95 o
 -15   2  12        0.47       27.08     22.96 o
 -14   2  12        1.95       56.52     23.75 o
 -13   2  12       20.03        7.27     12.56 o
 -12   2  12      214.19      180.75     15.14 o
 -11   2  12      501.92      435.41     19.26 o
 -10   2  12     1739.92     1651.17     41.85 o
  -9   2  12      145.81      163.45     14.03 o
  -8   2  12        0.16        6.85      7.20 o
  -7   2  12       51.03       39.40     12.29 o
  -6   2  12       44.97       13.82      8.42 o
  -5   2  12       94.11      112.46     14.08 o
  -4   2  12      894.58      818.87     22.90 o
  -3   2  12       77.15      102.58     11.67 o
  -2   2  12        1.63       -0.92      6.03 o
  -1   2  12       31.72       44.72     10.98 o
   0   2  12       22.64       20.43      6.49 o
   1   2  12     2080.35     2226.97     42.15 o
   2   2  12     3846.77     4116.89     71.47 o
   3   2  12      195.17      195.18     12.49 o
   4   2  12       49.64       40.32      8.88 o
   5   2  12       99.31       94.59     20.90 o
   6   2  12     1340.07     1374.24     88.02 o
   7   2  12      301.02      197.13     16.09 o
   8   2  12      578.60      537.88     25.34 o
   9   2  12      113.13      150.05     20.02 o
  10   2  12        0.04        5.29     17.96 o
  11   2  12        4.89       32.95     59.85 o
 -15   3  12       72.25       62.80     25.12 o
 -14   3  12      135.88      134.13     60.25 o
 -13   3  12       77.69       28.83     23.06 o
 -12   3  12       27.08       26.21     40.72 o
 -11   3  12        7.75       12.55     23.84 o
 -10   3  12     1066.04     1119.23     40.71 o
  -9   3  12       46.84       40.35     10.68 o
  -8   3  12       49.00       43.42      9.33 o
  -7   3  12      370.42      351.55     14.11 o
  -6   3  12        5.61       11.77     10.32 o
  -5   3  12        3.81       -7.06      7.06 o
  -4   3  12      847.05      864.19     22.81 o
  -3   3  12      295.81      312.41     11.41 o
  -2   3  12       17.26       18.71     10.51 o
  -1   3  12        5.69       16.20      7.01 o
   0   3  12     2330.93     2294.21     47.12 o
   1   3  12      139.92      162.50      9.29 o
   2   3  12      387.20      377.35     14.49 o
   3   3  12      127.19       95.27      9.17 o
   4   3  12        0.01        3.55     11.65 o
   5   3  12        1.23       -2.16     12.36 o
   6   3  12      419.18      456.14     29.53 o
   7   3  12       78.65       79.56     12.65 o
   8   3  12      114.96      129.44     14.30 o
   9   3  12       47.43       50.97     28.36 o
  10   3  12     1175.31     1220.03    142.18 o
  11   3  12       44.91       44.59     22.57 o
 -15   4  12        0.03       32.77     26.30 o
 -14   4  12      916.77      831.92     36.66 o
 -13   4  12       16.12       19.20     23.06 o
 -12   4  12      892.97      825.17     40.23 o
 -11   4  12      586.38      504.64     26.17 o
 -10   4  12      113.80      102.20     22.96 o
  -9   4  12        3.74       16.44     40.23 o
  -8   4  12     1851.30     1744.45     55.56 o
  -7   4  12       35.78       23.07     10.97 o
  -6   4  12       36.84       39.87     12.80 o
  -5   4  12       67.38      113.64     11.59 o
  -4   4  12     1959.75     1923.01     46.16 o
  -3   4  12      348.97      337.63     13.78 o
  -2   4  12      745.88      659.31     19.19 o
  -1   4  12      183.85      175.52     10.32 o
   0   4  12       28.83       19.72     11.02 o
   1   4  12      925.20      947.87     24.40 o
   2   4  12      287.55      287.49     12.60 o
   3   4  12      108.74       85.77      8.79 o
   4   4  12      175.14      158.00     14.50 o
   5   4  12       35.03       11.33      9.36 o
   6   4  12       39.24       10.19     10.75 o
   7   4  12       86.33      118.15     14.00 o
   8   4  12      332.13      320.97     72.22 o
   9   4  12        0.28       45.20     45.92 o
  10   4  12      130.38      135.67     18.76 o
  11   4  12        0.21       60.89    146.69 o
 -14   5  12      716.71      707.54     32.19 o
 -13   5  12        0.42        7.51     31.69 o
 -12   5  12       34.38       80.20     17.21 o
 -11   5  12        1.76       25.51     48.37 o
 -10   5  12      271.19      286.92     29.34 o
  -9   5  12       95.09      101.54     18.86 o
  -8   5  12      151.78      121.81     15.54 o
  -7   5  12       63.45       71.08     15.65 o
  -6   5  12      215.52      191.43     16.21 o
  -5   5  12      375.09      342.14     32.38 o
  -4   5  12      112.46      100.40     15.04 o
  -3   5  12      693.87      639.39     28.86 o
  -2   5  12     1405.29     1272.36     43.83 o
  -1   5  12     1701.86     1684.20     53.74 o
   0   5  12     2805.79     2738.23     60.95 o
   1   5  12       45.55       39.16      8.49 o
   2   5  12      645.22      624.04     18.88 o
   3   5  12       35.13       34.92      9.18 o
   4   5  12       90.31       94.12     12.77 o
   5   5  12       26.58       26.20      9.09 o
   6   5  12        6.78       17.08     11.38 o
   7   5  12       73.30       86.53     15.93 o
   8   5  12       26.89       65.27     22.08 o
   9   5  12       12.68       38.56     72.61 o
  10   5  12       32.34       49.56     87.23 o
 -14   6  12      104.81       75.70     19.27 o
 -13   6  12       11.21       -7.11     15.94 o
 -12   6  12       71.04       39.67     39.15 o
 -11   6  12       86.95      159.16     55.44 o
 -10   6  12      178.83      200.09     33.85 o
  -9   6  12     1177.80     1053.79     40.41 o
  -8   6  12      447.45      414.62     53.18 o
  -7   6  12        5.39      -11.13     11.13 o
  -6   6  12        7.13        8.72     11.56 o
  -5   6  12        9.20        0.24     12.02 o
  -4   6  12      345.47      292.11     19.47 o
  -3   6  12      209.93      206.44     17.07 o
  -2   6  12       99.93      103.61     18.55 o
  -1   6  12      171.08      165.16     17.07 o
   0   6  12      255.61      235.20     32.58 o
   1   6  12        0.91       15.97      9.74 o
   2   6  12      217.88      211.59     17.86 o
   3   6  12      335.40      337.22     16.52 o
   4   6  12      465.10      489.52     21.00 o
   5   6  12     1534.93     1566.36     36.42 o
   6   6  12      287.34      298.44     16.15 o
   7   6  12      309.30      379.77     25.09 o
   8   6  12      324.92      358.65     54.85 o
   9   6  12      165.43      186.60     62.80 o
  10   6  12       17.31       96.50    147.38 o
 -13   7  12        0.83        8.82     26.20 o
 -12   7  12       93.73       94.39     46.02 o
 -11   7  12        0.06       14.83     15.41 o
 -10   7  12      305.25      341.31     24.99 o
  -9   7  12       27.73       39.07     18.74 o
  -8   7  12     1821.58     1735.67    117.85 o
  -7   7  12       83.50       97.73     31.99 o
  -6   7  12     1419.47     1410.79    115.39 o
  -5   7  12       44.38       54.99     17.17 o
  -4   7  12       51.88       55.63     15.41 o
  -3   7  12      279.49      298.12     31.40 o
  -2   7  12      388.04      342.47     44.35 o
  -1   7  12      265.58      222.50     35.42 o
   0   7  12      532.88      536.96     27.84 o
   1   7  12       61.03       75.38     16.55 o
   2   7  12       60.64       83.06     12.49 o
   3   7  12     1004.86     1030.66     31.96 o
   4   7  12       10.75       12.90     10.36 o
   5   7  12       54.06       69.96     11.69 o
   6   7  12      373.95      373.49     21.34 o
   7   7  12        5.65      -15.50     15.50 o
   8   7  12      239.39      245.70     26.10 o
   9   7  12      126.11      131.29     22.18 o
 -12   8  12       32.61      109.52     22.83 o
 -11   8  12      102.59       41.79     16.58 o
 -10   8  12      216.32      240.26     22.55 o
  -9   8  12        9.25       11.87     34.24 o
  -8   8  12       95.77      100.63     71.92 o
  -7   8  12      226.15      191.09     21.11 o
  -6   8  12       23.17        9.38     26.40 o
  -5   8  12       71.32       46.01     14.94 o
  -4   8  12      326.71      335.09     39.15 o
  -3   8  12      254.74      199.20     18.94 o
  -2   8  12       17.44       23.85     23.45 o
  -1   8  12       14.63       29.14     13.25 o
   0   8  12     1984.99     1978.95     60.62 o
   1   8  12      123.08      134.34     30.37 o
   2   8  12        7.39       17.37     10.18 o
   3   8  12       88.09      114.72     12.43 o
   4   8  12       98.92      104.30     13.03 o
   5   8  12      146.44      162.24     14.49 o
   6   8  12       56.10       28.85     16.09 o
   7   8  12        1.16       12.36     15.31 o
 -11   9  12       67.23       74.29     35.13 o
 -10   9  12       17.84      -13.18     13.18 o
  -9   9  12      174.11      200.20     25.90 o
  -8   9  12      609.82      602.58     29.46 o
  -7   9  12      153.03      133.32     16.75 o
  -6   9  12     1406.02     1373.69     47.56 o
  -5   9  12      172.62      154.20     26.79 o
  -4   9  12      344.05      281.70     21.27 o
  -3   9  12      266.13      330.44     22.53 o
  -2   9  12      252.24      269.40     21.98 o
  -1   9  12        0.60       89.25     38.37 o
   0   9  12      119.60       78.50     14.77 o
   1   9  12        8.05       20.06     17.07 o
   2   9  12      228.76      270.35     16.29 o
   3   9  12      977.13     1120.62     33.69 o
   4   9  12     1379.53     1495.01     51.76 o
   5   9  12      127.62      167.57     25.81 o
   7   9  12       82.85      127.17     23.94 o
  -9  10  12      113.35      129.78     40.72 o
  -8  10  12        3.25        2.82     23.75 o
  -7  10  12      201.88      217.82     38.46 o
  -6  10  12        3.44       28.69     17.86 o
  -5  10  12      703.06      709.56     32.45 o
  -4  10  12       48.19       56.05     14.29 o
  -3  10  12        6.72       35.13     21.19 o
  -2  10  12      354.83      302.32     37.48 o
  -1  10  12      217.25      174.02     22.96 o
   0  10  12      160.32      177.73     41.80 o
   1  10  12      118.43      121.20     20.89 o
   2  10  12       53.98       65.53     25.11 o
   3  10  12        0.00       61.01     19.29 o
   4  10  12     1508.37     1618.00     54.36 o
   5  10  12     1535.66     1867.82     60.92 o
  -7  11  12       98.01      134.65     19.19 o
  -6  11  12       78.61      119.61     29.63 o
  -5  11  12      433.40      452.83     33.66 o
  -4  11  12      207.66      196.20     19.30 o
  -3  11  12        1.50      -11.89     23.75 o
  -2  11  12       25.14       52.61     16.46 o
  -1  11  12       72.55       98.46     16.69 o
   0  11  12      733.79      872.77     36.76 o
   1  11  12      532.94      565.91     23.45 o
   2  11  12      151.90      190.39     13.56 o
   3  11  12       78.27       68.70     45.24 o
  -3  12  12       84.14      163.47     32.38 o
  -2  12  12      295.18      275.34     23.35 o
  -1  12  12       52.91       82.42     24.53 o
 -15   0  13       98.59       98.71     26.49 o
 -13   0  13      474.56      385.43     36.89 o
 -11   0  13      299.45      267.09     29.04 o
  -9   0  13       70.68       88.37     14.69 o
  -7   0  13       17.64        9.24     10.17 o
  -5   0  13     1872.24     1855.46     55.97 o
  -3   0  13      392.63      395.73     22.57 o
  -1   0  13      549.10      536.45     21.86 o
   1   0  13     4759.24     4902.05    108.12 o
   3   0  13     3056.45     3101.02     89.57 o
   5   0  13      222.60      172.89     22.96 o
   7   0  13      301.31      245.50     26.69 o
   9   0  13        5.40      -15.31     15.31 o
  11   0  13      664.88      799.11     47.69 o
 -15   1  13      142.38      192.91     33.95 o
 -14   1  13        0.27       39.15     30.52 o
 -13   1  13      298.34      222.36     19.42 o
 -12   1  13      137.82      190.14     28.46 o
 -11   1  13      183.22      196.90     15.16 o
 -10   1  13      224.28      177.90     17.46 o
  -9   1  13      888.56      828.79     27.02 o
  -8   1  13      267.19      205.54     12.37 o
  -7   1  13        0.51       -6.76      8.81 o
  -6   1  13      279.73      274.67     14.05 o
  -5   1  13      382.73      333.95     16.94 o
  -4   1  13        0.97       20.89      7.52 o
  -3   1  13       44.01       59.79      9.57 o
  -2   1  13      280.54      275.30     11.23 o
  -1   1  13     1739.84     1771.19     35.14 o
   0   1  13        7.88        2.35      8.36 o
   1   1  13      437.83      409.86     17.12 o
   2   1  13      582.89      576.27     17.09 o
   3   1  13      550.68      543.40     20.54 o
   4   1  13        1.86       43.47     19.62 o
   5   1  13       12.60       36.93     10.98 o
   6   1  13      356.18      389.30     19.77 o
   7   1  13      167.26      181.78     15.06 o
   8   1  13        0.00        3.60     10.79 o
   9   1  13      279.02      322.09     19.00 o
  10   1  13       55.33       80.96     29.63 o
  11   1  13      109.14      210.39     71.63 o
 -15   2  13      848.77      871.13     55.34 o
 -14   2  13       53.65       38.86     20.61 o
 -13   2  13      863.89      885.03     35.30 o
 -12   2  13      390.18      380.30     24.20 o
 -11   2  13        0.59       15.92     12.90 o
 -10   2  13       17.95        1.26      9.65 o
  -9   2  13      206.47      203.31     26.27 o
  -8   2  13      531.22      483.97     16.83 o
  -7   2  13        3.40       11.10      8.95 o
  -6   2  13      107.51      106.44     12.82 o
  -5   2  13      556.06      521.25     17.51 o
  -4   2  13       38.43       26.16     10.37 o
  -3   2  13      985.10      951.87     28.35 o
  -2   2  13      407.39      420.73     14.22 o
  -1   2  13       52.43       32.94      8.76 o
   0   2  13      247.78      233.87     11.05 o
   1   2  13      703.72      725.72     19.63 o
   2   2  13      398.48      386.96     13.69 o
   3   2  13     1452.63     1506.36     50.48 o
   4   2  13      110.23       95.78     10.64 o
   5   2  13       91.29       50.67     11.57 o
   6   2  13       43.82       29.42     11.22 o
   7   2  13      179.85      141.83     15.09 o
   8   2  13       89.77       82.84     14.43 o
   9   2  13       66.35       39.21     13.59 o
  10   2  13        2.62       43.19     30.12 o
 -14   3  13      145.80      120.46     21.49 o
 -13   3  13       18.52        6.87     20.02 o
 -12   3  13        3.62       18.17     15.18 o
 -11   3  13      785.71      739.86     42.98 o
 -10   3  13      298.75      295.37     20.55 o
  -9   3  13      264.51      267.65     30.91 o
  -8   3  13       88.55       74.79     10.96 o
  -7   3  13      427.71      421.74     16.09 o
  -6   3  13        0.58       16.29      9.33 o
  -5   3  13        0.20        7.79     14.30 o
  -4   3  13      683.33      662.24     19.44 o
  -3   3  13       33.46       39.33      7.97 o
  -2   3  13      130.67      129.52     10.20 o
  -1   3  13       30.27       49.17      9.85 o
   0   3  13       14.93       15.53      7.53 o
   1   3  13       80.09       67.24      9.19 o
   2   3  13      925.88      876.30     28.98 o
   3   3  13        2.27        0.08      7.38 o
   4   3  13        8.58        6.17      7.20 o
   5   3  13       14.10        7.94     10.13 o
   6   3  13     1148.09     1099.45     50.83 o
   7   3  13      581.44      549.86     82.52 o
   8   3  13      204.52      180.69     16.03 o
   9   3  13      379.49      407.40     60.44 o
  10   3  13       95.15      129.04     72.22 o
 -14   4  13        2.24       31.80     40.72 o
 -13   4  13        2.65       28.96     14.94 o
 -12   4  13      158.58      118.31     45.92 o
 -11   4  13        6.19       27.31     13.96 o
 -10   4  13       40.48       35.97     26.89 o
  -9   4  13      500.80      440.19     31.20 o
  -8   4  13       29.80       45.75     16.43 o
  -7   4  13      128.85      179.29     16.92 o
  -6   4  13        1.08       12.71     16.39 o
  -5   4  13       83.61       82.01     24.63 o
  -4   4  13      279.75      243.12     18.48 o
  -3   4  13      223.20      192.74     16.70 o
  -2   4  13        1.89       -4.16     10.40 o
  -1   4  13       96.43      104.71      9.71 o
   0   4  13      280.44      267.43     11.14 o
   1   4  13       21.97       25.66      9.89 o
   2   4  13      685.87      712.66     20.54 o
   3   4  13      127.14       99.54      9.32 o
   4   4  13      552.84      545.04     18.28 o
   5   4  13       59.18       68.86     11.09 o
   6   4  13       40.59       44.49     28.46 o
   7   4  13       59.91       43.68     11.73 o
   8   4  13      150.05      127.48     36.70 o
   9   4  13       63.49      111.10     35.81 o
  10   4  13        0.73       84.72    102.15 o
 -13   5  13       78.20       94.71     45.04 o
 -12   5  13      300.83      359.88     25.63 o
 -11   5  13       40.28       62.18     14.83 o
 -10   5  13      162.13      164.29     35.62 o
  -9   5  13      444.51      495.07     35.23 o
  -8   5  13       16.19       70.85     33.17 o
  -7   5  13      305.94      324.21     48.87 o
  -6   5  13        5.90       31.68     23.16 o
  -5   5  13      352.41      303.39     20.19 o
  -4   5  13      343.39      323.33     21.78 o
  -3   5  13      449.11      390.89     24.33 o
  -2   5  13      348.18      341.74     29.34 o
  -1   5  13       70.46       57.68     13.94 o
   0   5  13      139.53      119.20     16.59 o
   1   5  13      295.57      323.63     17.31 o
   2   5  13      348.04      351.51     17.95 o
   3   5  13      541.73      545.64     17.94 o
   4   5  13        5.83       -9.66      9.66 o
   5   5  13      273.92      299.36     14.70 o
   6   5  13        1.54       42.32     19.53 o
   7   5  13       88.18      151.14     31.50 o
   8   5  13       32.31      109.67     58.87 o
   9   5  13        2.70       43.39     55.44 o
 -13   6  13       14.28       40.92     17.02 o
 -12   6  13       15.98       -5.69     21.19 o
 -11   6  13       19.93       69.56     17.41 o
 -10   6  13       73.42       59.13     27.97 o
  -9   6  13      315.98      287.57     21.79 o
  -8   6  13      110.68       96.52     18.60 o
  -7   6  13      209.93      184.23     17.05 o
  -6   6  13      199.99      200.16     18.80 o
  -5   6  13      222.18      212.04     54.95 o
  -4   6  13        0.32       -0.70     17.27 o
  -3   6  13      230.06      224.30     17.48 o
  -2   6  13      709.06      640.96     44.16 o
  -1   6  13        6.34       24.93     13.20 o
   0   6  13        0.08       25.10     15.21 o
   1   6  13       92.13       94.21     13.46 o
   2   6  13       23.56       26.74     19.37 o
   3   6  13      180.40      175.80     13.99 o
   4   6  13       16.32       36.33     19.19 o
   5   6  13      291.64      382.79     32.73 o
   6   6  13       46.03      184.18    163.96 o
   7   6  13      155.69      216.34     21.40 o
   8   6  13       93.13      140.91     33.75 o
   9   6  13      228.07      253.01    139.14 o
 -12   7  13       81.59       45.73     16.58 o
 -11   7  13      540.11      533.56     29.48 o
 -10   7  13       93.10      121.44     18.12 o
  -9   7  13      294.29      287.22     41.31 o
  -8   7  13       57.86       58.04     24.63 o
  -7   7  13      444.18      441.02     28.65 o
  -6   7  13       89.93       76.52     15.28 o
  -5   7  13      185.95      166.33     22.67 o
  -4   7  13      120.92      122.58     15.90 o
  -3   7  13      554.61      561.01     28.13 o
  -2   7  13        5.71       15.33     14.72 o
  -1   7  13      809.04      821.55     33.86 o
   0   7  13       38.72       20.18     21.98 o
   1   7  13     1027.97     1054.44     32.73 o
   2   7  13       41.41       31.77     10.43 o
   3   7  13       54.52       74.77     11.73 o
   4   7  13        0.00       28.15     11.05 o
   5   7  13       65.12       77.87     23.81 o
   6   7  13        1.69       67.63     28.06 o
   7   7  13       22.90        0.98     17.27 o
   8   7  13       47.75       67.90     22.76 o
 -11   8  13      928.77      978.88     39.59 o
 -10   8  13       21.50       15.15     15.06 o
  -9   8  13      129.07       63.47     17.82 o
  -8   8  13      154.49      156.12     47.59 o
  -7   8  13     1036.29     1002.68     41.78 o
  -6   8  13        6.68      -18.25     18.25 o
  -5   8  13       45.21       92.33     16.25 o
  -4   8  13       27.61       60.61     15.55 o
  -3   8  13      656.47      680.88     77.81 o
  -2   8  13      334.82      310.43     22.96 o
  -1   8  13      485.82      478.88     29.24 o
   0   8  13       49.57       47.76     14.98 o
   1   8  13       35.56        7.76     10.48 o
   2   8  13       86.96      105.70     18.71 o
   3   8  13      406.99      412.36     21.84 o
   4   8  13       82.61      101.84     15.59 o
   5   8  13       24.79       33.43     23.14 o
   6   8  13       98.07       49.06     19.23 o
   7   8  13       58.83      119.51     24.92 o
 -10   9  13        0.40        6.08     23.75 o
  -9   9  13        3.30       23.02     18.45 o
  -8   9  13      135.67      127.21     30.71 o
  -7   9  13      410.36      417.26     26.09 o
  -6   9  13       59.95       37.40     14.71 o
  -5   9  13        9.51       36.42     22.37 o
  -4   9  13       65.21      113.42     22.57 o
  -3   9  13       13.86        8.80     25.81 o
  -2   9  13        3.73       33.72     34.24 o
  -1   9  13     1294.44     1245.42     72.61 o
   0   9  13        0.08       27.07     22.96 o
   1   9  13     2381.76     2496.63     63.05 o
   2   9  13      134.73      131.47     13.71 o
   3   9  13       14.27        5.93     11.14 o
   4   9  13        0.46       -4.88     10.94 o
   5   9  13       31.80       37.18     50.24 o
  -8  10  13      148.26      114.32     21.69 o
  -7  10  13      478.27      464.61     42.00 o
  -6  10  13        2.14      -13.76     13.76 o
  -5  10  13      386.74      444.26     43.86 o
  -4  10  13       43.73       58.94     58.78 o
  -3  10  13        0.14       24.52     18.74 o
  -2  10  13      254.64      297.27     46.90 o
  -1  10  13      366.17      446.96     27.58 o
   0  10  13      123.22      180.73     16.46 o
   1  10  13       17.96       35.12     34.09 o
   2  10  13        2.50      -11.62     12.53 o
   3  10  13       40.55       39.27     30.02 o
   4  10  13       58.70       65.35     22.18 o
  -5  11  13        0.26       28.04     15.04 o
  -4  11  13       70.59      -12.69     17.37 o
  -3  11  13      130.61      100.61     35.42 o
  -2  11  13      286.05      216.76     79.77 o
  -1  11  13       62.48       88.57     44.35 o
   0  11  13       60.23       76.57     14.15 o
   1  11  13       15.21       38.44     18.39 o
 -14   0  14        0.07       43.37     21.39 o
 -12   0  14      448.44      414.27     32.18 o
  -8   0  14      860.53      891.90     58.58 o
  -6   0  14      116.24      131.71     24.04 o
  -4   0  14      768.41      752.66     30.48 o
  -2   0  14      210.16      193.73     19.35 o
   0   0  14     1366.26     1388.61     38.44 o
   2   0  14     7182.08     7793.73    205.94 o
   4   0  14      250.14      227.45     25.51 o
   6   0  14      431.21      484.53     36.31 o
   8   0  14        0.02       -3.92     18.25 o
 -14   1  14       17.83       83.21     27.47 o
 -13   1  14      261.80      258.66     20.62 o
 -12   1  14      329.20      297.69     29.34 o
 -11   1  14      170.93      157.11     14.62 o
 -10   1  14      668.25      639.97     33.21 o
  -9   1  14       13.40       26.35     13.61 o
  -8   1  14       88.21       78.20     14.50 o
  -7   1  14       47.55       86.21     13.48 o
  -6   1  14      209.84      216.67     14.02 o
  -5   1  14      430.16      436.31     21.02 o
  -4   1  14        0.03       18.49     10.20 o
  -3   1  14      178.42      164.64     14.59 o
  -2   1  14      509.78      502.20     20.57 o
  -1   1  14      410.03      382.87     12.78 o
   0   1  14      733.65      736.21     22.44 o
   1   1  14      497.76      521.25     15.85 o
   2   1  14       82.03       84.64     14.76 o
   3   1  14       70.45       70.47     14.06 o
   4   1  14       35.12       14.37     12.56 o
   5   1  14      299.33      257.85     17.00 o
   6   1  14      247.80      225.71     20.70 o
   7   1  14       19.39        4.92     21.98 o
   8   1  14      129.24      121.87     17.07 o
 -14   2  14      460.28      426.44     36.70 o
 -13   2  14      519.20      617.00     42.39 o
 -12   2  14      140.92      133.35     17.41 o
 -11   2  14      306.99      281.85     21.68 o
 -10   2  14      491.43      444.87     19.49 o
  -9   2  14        0.03        9.38     11.02 o
  -8   2  14     1304.57     1268.97     30.64 o
  -7   2  14       29.44       40.62     11.30 o
  -6   2  14      434.91      371.57     15.57 o
  -5   2  14       41.07       59.35      9.62 o
  -4   2  14      178.44      179.90     12.41 o
  -3   2  14      379.07      398.63     14.32 o
  -2   2  14      155.57      173.20     10.58 o
  -1   2  14      326.74      316.13     11.99 o
   0   2  14      166.27      144.98      9.53 o
   1   2  14     1598.10     1666.64     34.35 o
   2   2  14        3.92        7.16      7.39 o
   3   2  14     1470.74     1645.52     52.08 o
   4   2  14      205.11      198.95     13.98 o
   5   2  14        1.66       -3.46     10.14 o
   6   2  14      146.99      135.54     15.04 o
   7   2  14       16.92       27.63     43.66 o
   8   2  14      695.93      697.90     87.62 o
   9   2  14       18.69       37.07     17.37 o
 -13   3  14      431.37      349.71     23.73 o
 -12   3  14        0.78       18.54     15.23 o
 -11   3  14       14.46       -3.63     26.79 o
 -10   3  14       45.76       24.85     15.60 o
  -9   3  14      103.18       91.20     21.39 o
  -8   3  14       65.50       56.71     14.38 o
  -7   3  14       27.09       11.65      9.15 o
  -6   3  14      387.13      360.10     15.03 o
  -5   3  14       41.06       38.02     13.79 o
  -4   3  14      120.11      135.21     11.20 o
  -3   3  14       18.94       31.63     16.92 o
  -2   3  14      440.13      396.19     15.56 o
  -1   3  14      420.88      425.39     16.40 o
   0   3  14     1066.55     1062.11     24.85 o
   1   3  14      400.96      372.49     14.84 o
   2   3  14       22.10        4.81      7.32 o
   3   3  14       67.38       56.82     17.31 o
   4   3  14       71.68      100.01     25.93 o
   5   3  14        7.98       -2.55     14.91 o
   6   3  14      117.32      119.23     15.11 o
   7   3  14        7.50       14.78     12.03 o
   8   3  14       73.15       73.83     14.08 o
   9   3  14       18.49      120.89     28.06 o
 -13   4  14      170.98      207.74     21.53 o
 -12   4  14       94.01       90.59     16.23 o
 -11   4  14      101.29      122.56     36.89 o
 -10   4  14      499.51      466.24     27.12 o
  -9   4  14      869.05      795.16     87.33 o
  -8   4  14      136.45      123.07     34.83 o
  -7   4  14        0.15       47.91     14.23 o
  -6   4  14       17.46       15.97     28.95 o
  -5   4  14      488.02      396.25     24.36 o
  -4   4  14       32.14       30.85     20.41 o
  -3   4  14       13.24       42.39     17.66 o
  -2   4  14      383.40      384.63     29.24 o
  -1   4  14      173.14      139.51     12.71 o
   0   4  14      523.75      491.93     17.52 o
   1   4  14        1.76       -1.13      8.30 o
   2   4  14     1246.38     1280.72     37.39 o
   3   4  14       87.16       75.15     10.05 o
   4   4  14       27.30       14.48     11.22 o
   5   4  14        4.25        5.10     15.50 o
   6   4  14       15.06       56.93     12.31 o
   7   4  14        1.06       16.73     27.67 o
   8   4  14       42.61       64.35     36.70 o
   9   4  14       87.33      105.50     59.07 o
 -12   5  14      277.82      355.19     32.09 o
 -11   5  14      140.67      102.41     17.35 o
 -10   5  14       18.88        4.05     16.78 o
  -9   5  14      126.49      116.49     55.24 o
  -8   5  14       37.52       29.58     13.52 o
  -7   5  14      405.08      427.46     64.07 o
  -6   5  14       45.54       30.90     13.39 o
  -5   5  14        0.04       -2.18     11.83 o
  -4   5  14      106.34      122.30     33.46 o
  -3   5  14        0.75       44.35     21.00 o
  -2   5  14       35.08       15.76     14.03 o
  -1   5  14      148.26      137.51     15.68 o
   0   5  14       37.95        9.43     16.47 o
   1   5  14      263.36      277.28     16.57 o
   2   5  14        5.43       17.08      9.98 o
   3   5  14       77.81       53.00     16.82 o
   4   5  14        2.86       -3.52      8.43 o
   5   5  14        3.74        3.52     17.76 o
   6   5  14       93.51       81.02     13.69 o
   7   5  14       30.02      148.72     74.18 o
   8   5  14       23.37      136.93     60.35 o
 -12   6  14       76.39       65.93     16.21 o
 -11   6  14      140.28      160.80     20.24 o
 -10   6  14        1.21       -5.60     30.32 o
  -9   6  14       63.98       79.06     16.54 o
  -8   6  14      770.91      712.99     73.59 o
  -7   6  14      106.87      149.39     51.91 o
  -6   6  14       47.35       57.59     15.83 o
  -5   6  14      302.11      228.30     20.95 o
  -4   6  14       25.08       73.71     15.51 o
  -3   6  14      322.09      248.08     39.35 o
  -2   6  14      123.12      109.19     18.90 o
  -1   6  14        1.02       -0.20     14.32 o
   0   6  14        1.40       57.09     21.47 o
   1   6  14       85.76      106.75     20.49 o
   2   6  14        6.72        7.93     14.83 o
   3   6  14       29.08        6.36     10.78 o
   4   6  14        7.69       -8.20     10.62 o
   5   6  14        0.35       17.51     18.12 o
   6   6  14       35.76      105.19     23.35 o
   7   6  14       27.27       33.17     21.78 o
 -11   7  14        7.18       40.29     26.69 o
 -10   7  14      304.18      328.46     24.31 o
  -9   7  14       42.33      102.36     17.55 o
  -8   7  14       89.67      126.90     29.93 o
  -7   7  14        3.21       19.43     25.12 o
  -6   7  14        1.25       18.48     33.36 o
  -5   7  14       18.25      -10.48     17.56 o
  -4   7  14      371.60      427.50     39.54 o
  -3   7  14      327.75      364.00     83.50 o
  -2   7  14      325.17      334.31     32.09 o
  -1   7  14      265.40      274.09     21.42 o
   0   7  14      512.04      524.30     25.70 o
   1   7  14      217.38      211.98     15.59 o
   2   7  14      120.40      126.65     13.11 o
   3   7  14      172.33      160.84     14.78 o
   4   7  14       72.38       96.43     13.01 o
   5   7  14      738.13      891.14     30.37 o
   6   7  14      901.49     1027.54     54.75 o
 -10   8  14        9.24        2.98     17.85 o
  -9   8  14      122.62      101.78     55.05 o
  -8   8  14      878.12      832.22     45.04 o
  -7   8  14      321.98      243.50     21.84 o
  -6   8  14      736.55      720.96     32.38 o
  -5   8  14       13.93       -8.58     28.85 o
  -4   8  14        2.12        9.49     13.66 o
  -3   8  14      140.08      136.56     17.46 o
  -2   8  14      114.01      130.02     33.66 o
  -1   8  14      444.84      473.60     49.85 o
   0   8  14      248.46      335.02     53.52 o
   1   8  14       41.80       67.56     13.97 o
   2   8  14      308.52      311.64     17.97 o
   3   8  14       44.55       24.63     21.90 o
   4   8  14      386.28      441.32     22.26 o
   5   8  14      365.74      440.60     50.98 o
  -8   9  14       84.23       71.79     38.07 o
  -7   9  14       62.55       78.32     22.86 o
  -6   9  14       57.44       17.78     14.44 o
  -5   9  14        6.83       24.92     24.73 o
  -4   9  14      512.74      443.98     55.34 o
  -3   9  14      107.89      137.19     26.30 o
  -2   9  14      114.56      155.14     20.21 o
  -1   9  14        6.90       65.11     43.17 o
   0   9  14       26.07       13.21     12.39 o
   1   9  14       29.12       47.68     14.82 o
   2   9  14      113.42       81.64     26.83 o
   3   9  14       88.42       76.93     15.82 o
   4   9  14      557.65      664.68     49.45 o
  -5  10  14       13.04       47.58     19.04 o
  -4  10  14      439.65      497.63     60.54 o
  -3  10  14       79.97      157.23     29.44 o
  -2  10  14       39.62       73.07     34.83 o
  -1  10  14      143.89      155.33     17.48 o
   0  10  14      133.69      152.50     25.21 o
   1  10  14      225.10      239.85     32.85 o
 -13   0  15       55.94       77.52     25.32 o
 -11   0  15       13.79       24.14     16.88 o
  -9   0  15      692.72      731.92     31.84 o
  -7   0  15      149.84       92.39     15.25 o
  -5   0  15      291.33      269.52     24.73 o
  -3   0  15      728.56      796.57     32.34 o
  -1   0  15     2922.59     3109.77     74.30 o
   1   0  15     1899.18     2155.77     67.76 o
   3   0  15      567.03      563.89     27.30 o
   5   0  15     1525.54     1559.76     69.27 o
   7   0  15      694.28      727.68     44.94 o
 -13   1  15       44.18       11.38     21.00 o
 -12   1  15       13.18      -11.92     26.98 o
 -11   1  15      421.11      421.79     23.88 o
 -10   1  15       50.14       64.78     17.07 o
  -9   1  15      145.81      155.34     17.31 o
  -8   1  15        0.00       23.78     10.28 o
  -7   1  15        1.37       15.06     10.08 o
  -6   1  15       65.19       70.46     15.83 o
  -5   1  15      310.13      268.15     14.35 o
  -4   1  15       77.70       79.53     11.72 o
  -3   1  15      311.88      288.63     13.44 o
  -2   1  15      432.27      418.34     14.63 o
  -1   1  15       48.47       61.68      9.91 o
   0   1  15      107.55      148.70      9.90 o
   1   1  15      140.28      153.53     13.18 o
   2   1  15       73.19       71.77     14.19 o
   3   1  15        6.29       15.19      9.51 o
   4   1  15       88.11       84.35     13.87 o
   5   1  15      282.69      281.01     30.42 o
   6   1  15      243.32      278.53     31.79 o
   7   1  15      199.05      191.44     16.72 o
   8   1  15       93.92       99.53     15.47 o
 -13   2  15      442.55      308.69     31.99 o
 -12   2  15      971.92      969.26     48.77 o
 -11   2  15      573.39      562.58     35.52 o
 -10   2  15       38.53       59.15     34.15 o
  -9   2  15     1129.50     1097.59     33.58 o
  -8   2  15      858.21      801.83     23.07 o
  -7   2  15       56.85       61.25     13.25 o
  -6   2  15       37.89       40.86      9.27 o
  -5   2  15      190.28      189.12     11.92 o
  -4   2  15        3.04       10.77      8.63 o
  -3   2  15        6.54        4.10      9.03 o
  -2   2  15       84.26      103.00      9.61 o
  -1   2  15       27.28       23.10      7.68 o
   0   2  15      130.55      132.98      9.98 o
   1   2  15     1773.67     1879.44     38.36 o
   2   2  15      269.20      302.45     14.58 o
   3   2  15        2.17       -2.15      9.37 o
   4   2  15      132.51      119.23     13.81 o
   5   2  15      214.84      187.00     32.58 o
   6   2  15      529.23      529.77     24.68 o
   7   2  15       77.30      118.65     25.22 o
   8   2  15        1.85      -11.50     11.50 o
 -12   3  15        0.36       76.82     62.50 o
 -11   3  15      674.92      630.20     48.37 o
 -10   3  15       63.78       61.57     14.91 o
  -9   3  15      297.35      320.79     39.15 o
  -8   3  15      526.52      445.80     24.63 o
  -7   3  15      706.69      647.22     29.67 o
  -6   3  15        0.31       -0.58      9.88 o
  -5   3  15      356.82      374.98     16.01 o
  -4   3  15       13.86       43.02     14.98 o
  -3   3  15        2.14       29.14     10.98 o
  -2   3  15      771.90      744.60     22.01 o
  -1   3  15      186.19      182.19     11.28 o
   0   3  15       17.26       17.91      7.84 o
   1   3  15       12.15       22.37     18.97 o
   2   3  15       16.99        6.81     10.23 o
   3   3  15       33.21       26.38     12.86 o
   4   3  15      269.70      246.77     30.64 o
   5   3  15      202.85      169.17     38.17 o
   6   3  15       79.78       86.09     14.69 o
   7   3  15       36.40       54.46     17.56 o
   8   3  15       76.85       83.26     28.55 o
 -12   4  15      125.87      201.03     38.76 o
 -11   4  15       20.50       56.08     16.44 o
 -10   4  15       26.14       38.91     23.06 o
  -9   4  15     1178.46     1154.98     77.03 o
  -8   4  15      167.89      189.45     66.23 o
  -7   4  15        1.37       38.93     13.81 o
  -6   4  15       90.19       57.75     15.99 o
  -5   4  15        0.75       -8.81     23.26 o
  -4   4  15      142.06      109.94     16.76 o
  -3   4  15       12.17       25.44     22.57 o
  -2   4  15        4.55       14.03     15.50 o
  -1   4  15       83.01       63.31     22.67 o
   0   4  15       18.75       15.66      8.31 o
   1   4  15       66.37       64.69      9.29 o
   2   4  15      175.07      175.35     11.48 o
   3   4  15       42.21       35.14      8.57 o
   4   4  15        0.29      -12.07     12.07 o
   5   4  15        2.06       41.21     18.84 o
   6   4  15       55.99       84.12     17.96 o
   7   4  15       17.37       31.20     18.25 o
 -11   5  15      244.14      287.68     24.72 o
 -10   5  15      313.25      273.51     27.87 o
  -9   5  15        0.97       13.97     21.49 o
  -8   5  15       31.99       51.77     14.57 o
  -7   5  15        5.52        8.28     15.08 o
  -6   5  15       10.32       16.66     15.28 o
  -5   5  15       24.03       49.52     15.71 o
  -4   5  15        0.06       29.44     21.78 o
  -3   5  15      469.74      415.76     36.99 o
  -2   5  15      562.91      525.80     48.37 o
  -1   5  15      258.69      228.40     27.47 o
   0   5  15      300.42      279.39     28.83 o
   1   5  15        2.32       -5.50     10.58 o
   2   5  15        4.78       21.01     27.61 o
   3   5  15      318.82      308.94     25.13 o
   4   5  15      164.58      176.24     15.03 o
   5   5  15      208.37      217.43     21.19 o
   6   5  15      107.27      111.31     14.28 o
 -10   6  15      210.46      154.99     20.51 o
  -9   6  15      380.11      308.29     23.45 o
  -8   6  15       63.47       56.97     17.30 o
  -7   6  15       61.65       81.70     30.91 o
  -6   6  15       76.77      169.91     22.26 o
  -5   6  15       33.35       -3.99     17.56 o
  -4   6  15        6.17        0.71     23.16 o
  -3   6  15      228.97      255.79     33.75 o
  -2   6  15        5.15        4.24     21.19 o
  -1   6  15      859.66      906.34     37.03 o
   0   6  15      171.87      167.90     14.54 o
   1   6  15      268.03      291.09     17.28 o
   2   6  15        9.59       17.65     21.51 o
   3   6  15      172.87      196.86     29.19 o
   4   6  15       99.03      137.91     19.97 o
   5   6  15       49.37       73.25     12.59 o
   6   6  15       86.38       97.14     22.57 o
  -9   7  15      131.78      122.06     21.29 o
  -8   7  15       51.84       93.21     16.92 o
  -7   7  15       24.20       40.16     16.45 o
  -6   7  15       17.36       33.15     58.38 o
  -5   7  15      529.86      531.89     29.49 o
  -4   7  15      164.29      162.68     27.77 o
  -3   7  15      438.17      454.57     26.81 o
  -2   7  15        8.14        2.72     24.83 o
  -1   7  15        0.60       -2.53     17.86 o
   0   7  15        4.76       24.74     21.55 o
   1   7  15      129.41      127.50     14.87 o
   2   7  15        0.01       12.08     15.38 o
   3   7  15      391.00      453.33     25.62 o
   4   7  15       24.71       15.99     27.04 o
   5   7  15       27.56       27.52     17.54 o
  -8   8  15      566.87      548.99     32.38 o
  -7   8  15      300.94      269.64     22.68 o
  -6   8  15      203.47      161.22     32.18 o
  -5   8  15      396.45      427.15     34.05 o
  -4   8  15       10.39       -8.44     20.61 o
  -3   8  15     1085.70      971.28     39.96 o
  -2   8  15      136.07      164.39     33.46 o
  -1   8  15      580.26      548.63     30.61 o
   0   8  15        1.38       12.30     15.31 o
   1   8  15       21.12       50.37     14.28 o
   2   8  15        1.45        2.69     13.55 o
   3   8  15       17.03       23.12     12.09 o
  -5   9  15       34.94       60.93     16.65 o
  -4   9  15        4.09        2.06     41.21 o
  -3   9  15      431.72      536.38     32.94 o
  -2   9  15      226.50      232.68     54.36 o
  -1   9  15      239.72      211.72     21.08 o
   0   9  15       97.33      145.00     19.14 o
   1   9  15      229.26      238.56     23.27 o
 -12   0  16      142.33      134.04     23.75 o
 -10   0  16     1113.68     1149.50     42.88 o
  -8   0  16       40.71       69.64     35.52 o
  -6   0  16       30.03       56.78     14.60 o
  -4   0  16      107.82       96.83     18.77 o
  -2   0  16      391.56      418.24     20.10 o
   0   0  16      303.28      295.98     19.95 o
   2   0  16        1.96       -1.65     11.68 o
   4   0  16      957.53     1017.14     50.44 o
   6   0  16       96.38       52.99     18.64 o
 -12   1  16      318.85      336.95     31.60 o
 -11   1  16      151.63      144.47     33.50 o
 -10   1  16        7.16       11.05     14.72 o
  -9   1  16        5.01       29.72     12.10 o
  -8   1  16      360.19      404.92     18.03 o
  -7   1  16       63.72       78.73     10.43 o
  -6   1  16       93.54      127.23     11.60 o
  -5   1  16        5.89       13.36     12.83 o
  -4   1  16       20.03       52.37     12.26 o
  -3   1  16       27.33       39.00      8.79 o
  -2   1  16       19.07       42.31     15.46 o
  -1   1  16       79.98       77.93     11.21 o
   0   1  16     1678.90     1737.20     36.50 o
   1   1  16        1.96       11.82     12.18 o
   2   1  16      679.28      746.90     28.18 o
   3   1  16       30.51       54.49     25.41 o
   4   1  16       40.54       25.17     35.13 o
   5   1  16        0.00        5.56     35.23 o
   6   1  16       56.03       33.65     12.95 o
 -11   2  16        1.30       61.88     29.44 o
 -10   2  16      574.05      521.12     59.46 o
  -9   2  16       68.00       67.88     20.80 o
  -8   2  16      229.11      209.30     15.17 o
  -7   2  16       84.60       60.71     10.76 o
  -6   2  16       16.94       16.51     11.56 o
  -5   2  16      194.61      227.45     13.92 o
  -4   2  16      289.87      294.18     14.84 o
  -3   2  16       46.24       63.29      9.02 o
  -2   2  16       43.66       36.39      9.47 o
  -1   2  16      635.98      588.78     22.76 o
   0   2  16      378.47      384.28     14.76 o
   1   2  16       13.30       52.61     11.70 o
   2   2  16     1333.11     1418.07     34.84 o
   3   2  16      173.14      165.95     14.59 o
   4   2  16      121.86      138.79     14.78 o
   5   2  16      181.13      198.59     21.00 o
   6   2  16       50.31       27.42     14.15 o
 -11   3  16        3.16       -0.12     23.75 o
 -10   3  16       37.86       22.58     19.33 o
  -9   3  16       12.48       55.39     17.54 o
  -8   3  16      140.70      110.19     16.30 o
  -7   3  16      188.36      226.46     31.79 o
  -6   3  16      505.76      486.60     22.72 o
  -5   3  16       62.18       75.45     16.23 o
  -4   3  16        0.51       30.29     15.94 o
  -3   3  16       98.73       97.48     15.68 o
  -2   3  16        0.03       21.12      8.77 o
  -1   3  16      129.43      149.95     16.60 o
   0   3  16       95.92      103.12     12.35 o
   1   3  16        6.23       36.11      9.30 o
   2   3  16      386.49      432.66     23.70 o
   3   3  16      209.29      185.66     14.86 o
   4   3  16        0.23        1.86     12.63 o
   5   3  16        4.00       -0.07     21.10 o
   6   3  16       32.00       31.40     15.33 o
 -11   4  16       24.45       71.83     25.32 o
 -10   4  16      312.57      304.58     33.36 o
  -9   4  16       21.05       17.42     32.67 o
  -8   4  16       92.73       61.89     20.90 o
  -7   4  16        8.19       -9.20     23.35 o
  -6   4  16       73.44      121.17     20.13 o
  -5   4  16       81.87       56.77     14.40 o
  -4   4  16       88.20       87.13     15.67 o
  -3   4  16        7.60        7.50     21.39 o
  -2   4  16      226.19      235.28     20.10 o
  -1   4  16       58.50       37.72     11.74 o
   0   4  16      225.51      231.18     25.90 o
   1   4  16        8.78       10.21     17.39 o
   2   4  16       49.12       52.32     14.59 o
   3   4  16        4.88       25.34     28.63 o
   4   4  16       30.23       46.30     28.45 o
   5   4  16      149.36      146.70     22.76 o
 -10   5  16       15.19        2.21     17.76 o
  -9   5  16      180.41      217.04     62.90 o
  -8   5  16        2.89       -6.74     16.58 o
  -7   5  16      147.69      152.38     25.61 o
  -6   5  16       25.79       53.44     15.16 o
  -5   5  16       25.16       40.06     17.29 o
  -4   5  16       66.61       47.50     14.56 o
  -3   5  16        8.86       19.57     13.32 o
  -2   5  16       79.01       47.41     15.80 o
  -1   5  16        7.12       46.51     24.93 o
   0   5  16      180.20      160.74     15.21 o
   1   5  16       27.20        3.30     10.31 o
   2   5  16        8.79       20.23     15.27 o
   3   5  16       68.05       57.13     12.67 o
   4   5  16      103.68      134.79     19.24 o
   5   5  16       77.13      111.08     22.96 o
  -9   6  16        3.48      -11.85     14.74 o
  -8   6  16      227.11      254.16     22.43 o
  -7   6  16       26.52       47.82     24.33 o
  -6   6  16        7.32        2.35     15.18 o
  -5   6  16       21.50       37.10     41.90 o
  -4   6  16      138.72      153.07     17.82 o
  -3   6  16       67.06       59.44     16.62 o
  -2   6  16      312.04      321.21     22.20 o
  -1   6  16      241.37      236.09     23.68 o
   0   6  16       69.34       92.15     17.37 o
   1   6  16       14.15       33.27     12.38 o
   2   6  16       19.45       14.96     24.29 o
   3   6  16        0.23       25.84     13.90 o
   4   6  16       41.25       47.63     13.86 o
  -7   7  16        1.01       45.27     18.48 o
  -6   7  16       40.89       69.71     28.55 o
  -5   7  16       26.73       42.54     16.46 o
  -4   7  16       60.69       72.45     31.60 o
  -3   7  16       20.00       41.62     15.54 o
  -2   7  16       21.87      -17.07     17.07 o
  -1   7  16        0.30       22.53     14.49 o
   0   7  16       74.87       84.95     16.46 o
   1   7  16       22.29       25.19     10.90 o
   2   7  16      301.83      268.58     17.31 o
  -5   8  16       11.95       19.82     24.53 o
  -4   8  16       87.68      138.63     17.34 o
  -3   8  16       88.98       92.76     20.11 o
  -2   8  16      752.20      701.05     33.48 o
  -1   8  16       32.21       10.25     19.81 o
   0   8  16      531.24      518.48     45.53 o
  -9   0  17     1286.40     1181.63     42.45 o
  -7   0  17       48.58       43.06     27.67 o
  -5   0  17      175.13      192.08     19.97 o
  -3   0  17        9.50       57.17     11.95 o
  -1   0  17      942.80      966.79     32.57 o
   1   0  17      279.90      280.08     22.31 o
   3   0  17      175.52      144.63     23.75 o
   5   0  17      630.68      727.68     42.59 o
 -10   1  17       49.45       75.87     29.91 o
  -9   1  17      405.49      400.73     29.37 o
  -8   1  17       84.73       91.78     15.44 o
  -7   1  17      495.13      473.58     17.94 o
  -6   1  17       33.34       69.71     16.15 o
  -5   1  17      124.34      133.94     11.43 o
  -4   1  17       90.72       59.90     13.42 o
  -3   1  17      467.81      482.61     19.02 o
  -2   1  17       10.63       -1.48     10.82 o
  -1   1  17       34.86       78.85     15.68 o
   0   1  17      318.89      327.62     13.93 o
   1   1  17      140.36      140.73     12.04 o
   2   1  17        9.55        3.69     13.08 o
   3   1  17       38.31       19.83     11.07 o
   4   1  17       84.98       78.54     43.27 o
   5   1  17       60.48       96.87     30.71 o
 -10   2  17       47.18       27.44     15.47 o
  -9   2  17      157.01      161.22     46.90 o
  -8   2  17        7.01       42.58     15.32 o
  -7   2  17      316.81      290.82     17.52 o
  -6   2  17       26.86       54.60     15.88 o
  -5   2  17       16.22       36.34     17.62 o
  -4   2  17      212.05      186.26     11.87 o
  -3   2  17      697.06      741.59     23.58 o
  -2   2  17        8.31       10.71     12.55 o
  -1   2  17     1165.66     1181.17     28.17 o
   0   2  17      194.43      182.75     15.92 o
   1   2  17       66.47       70.65     13.13 o
   2   2  17      115.95      134.09     14.18 o
   3   2  17      333.83      332.47     18.60 o
   4   2  17        0.21      -10.88     15.50 o
  -9   3  17     1146.24     1142.17     45.07 o
  -8   3  17       24.98       15.30     14.57 o
  -7   3  17      342.32      446.34     29.49 o
  -6   3  17        2.03       31.89     12.57 o
  -5   3  17       34.30       28.60     16.12 o
  -4   3  17       33.30       38.39     22.18 o
  -3   3  17       32.70       16.26     14.82 o
  -2   3  17      161.97      173.43     16.81 o
  -1   3  17      322.45      334.78     19.31 o
   0   3  17      225.28      214.84     16.14 o
   1   3  17      333.82      364.30     16.62 o
   2   3  17       34.15       37.76     12.80 o
   3   3  17       11.10       -2.54     10.91 o
   4   3  17        0.24       16.37     12.81 o
  -9   4  17      334.77      295.09     21.94 o
  -8   4  17       29.19       43.95     16.43 o
  -7   4  17       12.87        5.77     38.37 o
  -6   4  17       68.80       95.21     21.78 o
  -5   4  17        0.54      -12.19     12.19 o
  -4   4  17       26.52       75.25     20.12 o
  -3   4  17      141.07      145.81     25.51 o
  -2   4  17        9.60       13.03     12.91 o
  -1   4  17       21.50       23.79     19.79 o
   0   4  17      230.57      294.88     29.91 o
   1   4  17      136.60      153.16     27.17 o
   2   4  17       72.51       79.09     13.17 o
   3   4  17        0.11        6.34     15.87 o
  -8   5  17        5.11       -1.71     29.14 o
  -7   5  17       19.36       88.01     17.97 o
  -6   5  17       29.47        3.33     39.64 o
  -5   5  17      152.15      111.93     34.93 o
  -4   5  17       27.43      -14.03     14.03 o
  -3   5  17       30.52       53.30     21.39 o
  -2   5  17        0.84      -11.44     22.57 o
  -1   5  17        0.65       14.37     15.81 o
   0   5  17      107.00      141.72     16.46 o
   1   5  17     1038.44     1142.79     37.62 o
   2   5  17        7.68       12.84     12.70 o
  -6   6  17        9.17       66.41     27.18 o
  -5   6  17        0.61        0.38     30.03 o
  -4   6  17       34.10       52.91     17.09 o
  -3   6  17      250.46      218.91     21.60 o
  -2   6  17       16.97       -5.38     23.45 o
  -1   6  17      141.68      153.96     33.75 o
   0   6  17       31.11       22.25     21.90 o
  -8   0  18       43.32       25.58     26.79 o
  -6   0  18       86.78      114.95     18.77 o
  -4   0  18       27.14       20.38     35.66 o
  -2   0  18       70.17       82.20     23.13 o
   0   0  18      130.91      109.55     17.32 o
   2   0  18        0.84       27.52     40.33 o
  -8   1  18      182.67      197.24     14.37 o
  -7   1  18      188.54      197.47     20.92 o
  -6   1  18        1.94        3.68     15.79 o
  -5   1  18       29.96       53.48     17.14 o
  -4   1  18      338.91      358.95     22.57 o
  -3   1  18      481.77      516.03     16.62 o
  -2   1  18     1163.82     1220.94     29.38 o
  -1   1  18      108.29      108.73     10.70 o
   0   1  18      636.74      654.67     25.72 o
   1   1  18      184.85      234.28     29.57 o
   2   1  18       16.09        2.92     11.67 o
  -7   2  18       75.56       94.36     31.86 o
  -6   2  18      321.98      332.66     23.82 o
  -5   2  18       47.33       82.00     13.81 o
  -4   2  18      432.76      465.60     28.13 o
  -3   2  18      207.90      208.47     23.71 o
  -2   2  18      284.25      296.89     14.30 o
  -1   2  18       50.68       68.94     15.72 o
   0   2  18       74.59      113.49     13.34 o
   1   2  18      273.92      258.39     39.89 o
   2   2  18       11.78       17.19     51.91 o
  -7   3  18       13.73       66.46     17.23 o
  -6   3  18       43.16       52.91     27.08 o
  -5   3  18       11.51       51.37     15.89 o
  -4   3  18      303.45      305.63     35.42 o
  -3   3  18      150.25      204.42     39.91 o
  -2   3  18       46.26       60.00     12.96 o
  -1   3  18       57.10       29.81     11.72 o
   0   3  18      259.68      272.95     18.93 o
   1   3  18      177.98      190.67     13.62 o
  -5   4  18       16.87        2.99     24.24 o
  -4   4  18        8.88       13.58     16.30 o
  -3   4  18       24.21       34.30     32.28 o
  -2   4  18      143.27      157.19     47.51 o
  -1   4  18      327.60      385.69     35.77 o
 
